# Supplementary material for: 6-(4-Meth­oxy­phen­yl)-6a-nitro-6,6a,6b,7,8,9,10,12a-octa­hydro­spiro­[chromeno[3,4-a]indolizine-12,3′-indolin]-2′-one
Source: Acta Crystallogr Sect E Struct Rep Online. 2013 Jun 8;69(Pt 7):o1047. doi: 10.1107/S1600536813015341 (PMC3772479; doi:10.1107/S1600536813015341)
Supplement: Supplementary file 1 [file e-69-o1047-sup1.cif]

##############################################################################
#                                                                            #
# This CIF contains the data in a paper accepted for publication in          #
# Acta Crystallographica Section E. It conforms to the requirements of       #
# Notes for Authors for Acta Crystallographica Section E, and has been       #
# peer reviewed under the auspices of the IUCr Commission on Journals.       #
#                                                                            #
# Full details of the Crystallographic Information File format               #
# are given in the paper "The Crystallographic Information File (CIF):       #
# a New Standard Archive File for Crystallography" by S. R. Hall, F. H.      #
# Allen and I. D. Brown [Acta Cryst. (1991), A47, 655-685].                  #
#                                                                            #
# The current version of the core CIF dictionary is obtainable from          #
# ftp://ftp.iucr.org/pub/cif_core.dic.                                       #
#                                                                            #
# Software is freely available for graphical display of the structure(s)     #
# in this CIF. For information consult the CIF software page                 #
# http://www.iucr.org/resources/cif/software.                                #
#                                                                            #
# This file may be used for bona fide research purposes within the           #
# scientific community so long as proper attribution is given to the journal # 
# article from which it was obtained.                                        #
#                                                                            #
##############################################################################
data_global
_audit_creation_method     SHELXL-97
_journal_date_recd_electronic     2013-05-23
_journal_date_accepted     2013-06-03
_journal_name_full     'Acta Crystallographica, Section E'
_journal_year     2013
_journal_volume     69
_journal_issue      7
_journal_page_first     o1047
_journal_page_last     o1047
_journal_paper_category     QO
_journal_paper_doi     10.1107/S1600536813015341
_journal_coeditor_code     HB7087
_publ_contact_author_name     'Devadasan Velmurugan'
_publ_contact_author_address
;  CAS in Crystallography and Biophysics
   University of madras
   Maraimalai campus(guindy campus)
   Chennai - 600 025
   India.
;
_publ_contact_author_email     'shirai2011@gmail.com'
_publ_contact_author_fax     '044 091 2499 3057'
_publ_contact_author_phone     '044 091 24484170'
_publ_section_title
;\
6-(4-Methoxyphenyl)-6a-nitro-6,6a,6b,7,8,9,10,12a-octahydrospiro[chromeno[3,4-\
<i>a</i>]indolizine-12,3'-indolin]-2'-one
;
loop_
    _publ_author_name
    _publ_author_address
    'Seenivasan Karthiga Devi'
;
    Centre of Advanced Study in Crystallography and Biophysics
    University of Madras
    Guindy Campus
    Chennai 600 025
    India
;
    'Thothadri Srinivasan'
;
    Centre of Advanced Study in Crystallography and Biophysics
    University of Madras
    Guindy Campus
    Chennai 600 025
    India
;
    'Jonnalagadda Naga Siva Rao'
;
    Department of Organic Chemistry
    University of Madras
    Guindy Campus
    Chennai 600 025
    India
;
    'Raghavachary Raghunathan'
;
    Department of Organic Chemistry
    University of Madras
    Guindy Campus
    Chennai 600 025
    India
;
    'Devadasan Velmurugan'
;
    Centre of Advanced Study in Crystallography and Biophysics
    University of Madras
    Guindy Campus
    Chennai 600 025
    India
;
data_I
_audit_creation_method     SHELXL-97
_chemical_name_systematic
;\
6-(4-Methoxyphenyl)-6a-nitro-6,6a,6b,7,8,9,10,12a-octahydrospiro[chromeno[3,4-\
<i>a</i>]indolizine-12,3'-indolin]-2'-one
;
_chemical_name_common     ?
_chemical_formula_moiety     'C29 H27 N3 O5'
_chemical_formula_sum     'C29 H27 N3 O5'
_chemical_formula_iupac     'C29 H27 N3 O5'
_chemical_formula_weight     497.54
_chemical_melting_point     ?
_symmetry_cell_setting     triclinic
_symmetry_space_group_name_H-M     'P -1'
_symmetry_space_group_name_Hall     '-P 1 '
loop_
    _symmetry_equiv_pos_as_xyz
    'x, y, z'
    '-x, -y, -z'
_cell_length_a     9.3438(3)
_cell_length_b     11.3626(4)
_cell_length_c     13.5713(4)
_cell_angle_alpha     68.6870(10)
_cell_angle_beta     88.2840(10)
_cell_angle_gamma     66.7570(10)
_cell_volume     1222.49(7)
_cell_formula_units_Z     2
_cell_measurement_reflns_used     4964
_cell_measurement_theta_min     1.62
_cell_measurement_theta_max     26.42
_cell_measurement_temperature     293(2)
_exptl_crystal_description     Block
_exptl_crystal_colour     Colourless
_exptl_crystal_size_max     0.30
_exptl_crystal_size_mid     0.25
_exptl_crystal_size_min     0.20
_exptl_crystal_density_diffrn     1.352
_exptl_crystal_density_meas     ?
_exptl_crystal_density_method     'not measured'
_exptl_crystal_F_000     524
_exptl_absorpt_coefficient_mu     0.094
_exptl_absorpt_correction_type     multi-scan
_exptl_absorpt_process_details     '(<i>SADABS</i>; Bruker, 2008)'
_exptl_absorpt_correction_T_min     0.9725
_exptl_absorpt_correction_T_max     0.9815
_exptl_special_details     ?
_diffrn_ambient_temperature     293(2)
_diffrn_radiation_type     MoK\a
_diffrn_radiation_wavelength     0.71073
_diffrn_radiation_source     'fine-focus sealed tube'
_diffrn_radiation_monochromator     graphite
_diffrn_measurement_device_type     'Bruker SMART APEXII'
_diffrn_measurement_method     '\w and \f scans'
_diffrn_detector_area_resol_mean     ?
_diffrn_reflns_number     17765
_diffrn_reflns_av_R_equivalents     0.0265
_diffrn_reflns_av_sigmaI/netI     0.0201
_diffrn_reflns_theta_min     1.62
_diffrn_reflns_theta_max     26.42
_diffrn_reflns_theta_full     26.42
_diffrn_measured_fraction_theta_max     0.987
_diffrn_measured_fraction_theta_full     0.987
_diffrn_reflns_limit_h_min     -11
_diffrn_reflns_limit_h_max     11
_diffrn_reflns_limit_k_min     -14
_diffrn_reflns_limit_k_max     14
_diffrn_reflns_limit_l_min     -16
_diffrn_reflns_limit_l_max     16
_diffrn_standards_number     ?
_diffrn_standards_interval_count     ?
_diffrn_standards_interval_time     ?
_diffrn_standards_decay_%     ?
_refine_special_details
;
 Refinement of F^2^ against ALL reflections.  The weighted R-factor wR and
 goodness of fit S are based on F^2^, conventional R-factors R are based
 on F, with F set to zero for negative F^2^. The threshold expression of
 F^2^ > 2sigma(F^2^) is used only for calculating R-factors(gt) etc. and is
 not relevant to the choice of reflections for refinement.  R-factors based
 on F^2^ are statistically about twice as large as those based on F, and R-
 factors based on ALL data will be even larger.
;
_reflns_number_total     4964
_reflns_number_gt     4116
_reflns_threshold_expression     I>2\s(I)
_refine_ls_structure_factor_coef     Fsqd
_refine_ls_matrix_type     full
_refine_ls_R_factor_all     0.0503
_refine_ls_R_factor_gt     0.0421
_refine_ls_wR_factor_gt     0.1110
_refine_ls_wR_factor_ref     0.1191
_refine_ls_goodness_of_fit_ref     1.033
_refine_ls_restrained_S_all     1.033
_refine_ls_number_reflns     4964
_refine_ls_number_parameters     335
_refine_ls_number_restraints     0
_refine_ls_hydrogen_treatment     constr
_refine_ls_weighting_scheme     calc
_refine_ls_weighting_details
         'calc w=1/[\s^2^(Fo^2^)+(0.0598P)^2^+0.2790P] where P=(Fo^2^+2Fc^2^)/3'
_atom_sites_solution_hydrogens     geom
_atom_sites_solution_primary     direct
_atom_sites_solution_secondary     difmap
_refine_ls_shift/su_max     0.000
_refine_ls_shift/su_mean     0.000
_refine_diff_density_max     0.218
_refine_diff_density_min     -0.227
_refine_ls_extinction_method     none
_refine_ls_extinction_coef     ?
loop_
    _atom_type_symbol
    _atom_type_description
    _atom_type_scat_dispersion_real
    _atom_type_scat_dispersion_imag
    _atom_type_scat_source
    'C' 'C' 0.0033 0.0016
                         'International Tables Vol C Tables 4.2.6.8 and 6.1.1.4'
    'H' 'H' 0.0000 0.0000
                         'International Tables Vol C Tables 4.2.6.8 and 6.1.1.4'
    'N' 'N' 0.0061 0.0033
                         'International Tables Vol C Tables 4.2.6.8 and 6.1.1.4'
    'O' 'O' 0.0106 0.0060
                         'International Tables Vol C Tables 4.2.6.8 and 6.1.1.4'
_computing_data_collection     'APEX2 (Bruker, 2008)'
_computing_cell_refinement     'SAINT (Bruker, 2008)'
_computing_data_reduction     'SAINT (Bruker, 2008)'
_computing_structure_solution     'SHELXS97 (Sheldrick, 2008)'
_computing_structure_refinement     'SHELXL97 (Sheldrick, 2008)'
_computing_molecular_graphics     'ORTEP-3 for Windows (Farrugia, 2012)'
_computing_publication_material
                            'SHELXL97 (Sheldrick, 2008) and PLATON (Spek, 2009)'
loop_
    _atom_site_type_symbol
    _atom_site_label
    _atom_site_fract_x
    _atom_site_fract_y
    _atom_site_fract_z
    _atom_site_U_iso_or_equiv
    _atom_site_adp_type
    _atom_site_calc_flag
    _atom_site_refinement_flags
    _atom_site_occupancy
    _atom_site_symmetry_multiplicity
    _atom_site_disorder_assembly
    _atom_site_disorder_group
    C C1 0.2341(3) 1.0337(2) 0.38130(16) 0.0993(8) Uani d . 1 1 . .
    H H1A 0.3106 1.0725 0.3690 0.149 Uiso calc R 1 1 . .
    H H1B 0.1336 1.1041 0.3434 0.149 Uiso calc R 1 1 . .
    H H1C 0.2654 0.9592 0.3564 0.149 Uiso calc R 1 1 . .
    C C2 0.3493(2) 0.87030(17) 0.55807(14) 0.0637(5) Uani d . 1 1 . .
    C C3 0.4983(2) 0.82230(18) 0.53115(14) 0.0682(5) Uani d . 1 1 . .
    H H3 0.5192 0.8662 0.4634 0.082 Uiso calc R 1 1 . .
    C C4 0.6175(2) 0.70767(16) 0.60584(13) 0.0592(4) Uani d . 1 1 . .
    H H4 0.7191 0.6778 0.5883 0.071 Uiso calc R 1 1 . .
    C C5 0.58892(17) 0.63663(15) 0.70583(11) 0.0455(3) Uani d . 1 1 . .
    C C6 0.43845(19) 0.68872(17) 0.73146(13) 0.0545(4) Uani d . 1 1 . .
    H H6 0.4165 0.6446 0.7988 0.065 Uiso calc R 1 1 . .
    C C7 0.3206(2) 0.80484(19) 0.65897(14) 0.0650(5) Uani d . 1 1 . .
    H H7 0.2207 0.8393 0.6783 0.078 Uiso calc R 1 1 . .
    C C8 0.72252(16) 0.51114(14) 0.78326(10) 0.0408(3) Uani d . 1 1 . .
    H H8 0.8151 0.5325 0.7724 0.049 Uiso calc R 1 1 . .
    C C9 0.77152(15) 0.36977(13) 0.77426(10) 0.0367(3) Uani d . 1 1 . .
    C C10 0.91910(15) 0.26057(13) 0.85468(10) 0.0366(3) Uani d . 1 1 . .
    H H10 0.9014 0.1758 0.8865 0.044 Uiso calc R 1 1 . .
    C C11 0.94489(16) 0.29989(14) 0.94587(10) 0.0397(3) Uani d . 1 1 . .
    C C12 1.07826(18) 0.21855(17) 1.02158(11) 0.0507(4) Uani d . 1 1 . .
    H H12 1.1586 0.1446 1.0117 0.061 Uiso calc R 1 1 . .
    C C13 1.0931(2) 0.2457(2) 1.11079(12) 0.0600(4) Uani d . 1 1 . .
    H H13 1.1843 0.1920 1.1595 0.072 Uiso calc R 1 1 . .
    C C14 0.9731(2) 0.35255(19) 1.12802(12) 0.0594(4) Uani d . 1 1 . .
    H H14 0.9817 0.3685 1.1896 0.071 Uiso calc R 1 1 . .
    C C15 0.8405(2) 0.43555(17) 1.05410(12) 0.0536(4) Uani d . 1 1 . .
    H H15 0.7598 0.5081 1.0652 0.064 Uiso calc R 1 1 . .
    C C16 0.82846(17) 0.40991(15) 0.96263(11) 0.0434(3) Uani d . 1 1 . .
    C C17 0.81967(15) 0.37337(14) 0.66400(10) 0.0383(3) Uani d . 1 1 . .
    H H17 0.8471 0.4528 0.6321 0.046 Uiso calc R 1 1 . .
    C C18 0.70480(18) 0.38308(17) 0.58150(11) 0.0499(4) Uani d . 1 1 . .
    H H18A 0.6086 0.4661 0.5662 0.060 Uiso calc R 1 1 . .
    H H18B 0.6790 0.3032 0.6082 0.060 Uiso calc R 1 1 . .
    C C19 0.7827(2) 0.38777(19) 0.48083(12) 0.0598(4) Uani d . 1 1 . .
    H H19A 0.7147 0.3871 0.4286 0.072 Uiso calc R 1 1 . .
    H H19B 0.7975 0.4731 0.4505 0.072 Uiso calc R 1 1 . .
    C C20 0.9400(2) 0.26524(19) 0.50478(13) 0.0596(4) Uani d . 1 1 . .
    H H20A 0.9914 0.2758 0.4409 0.071 Uiso calc R 1 1 . .
    H H20B 0.9232 0.1811 0.5244 0.071 Uiso calc R 1 1 . .
    C C21 1.04685(18) 0.25141(17) 0.59464(11) 0.0491(3) Uani d . 1 1 . .
    H H21A 1.1419 0.1668 0.6125 0.059 Uiso calc R 1 1 . .
    H H21B 1.0764 0.3292 0.5718 0.059 Uiso calc R 1 1 . .
    C C22 1.05240(15) 0.22993(13) 0.78451(10) 0.0366(3) Uani d . 1 1 . .
    C C23 1.18780(16) 0.08993(14) 0.83232(10) 0.0392(3) Uani d . 1 1 . .
    C C24 1.19077(18) -0.04125(15) 0.87141(11) 0.0470(3) Uani d . 1 1 . .
    H H24 1.0985 -0.0538 0.8694 0.056 Uiso calc R 1 1 . .
    C C25 1.3337(2) -0.15412(16) 0.91379(13) 0.0548(4) Uani d . 1 1 . .
    H H25 1.3372 -0.2432 0.9416 0.066 Uiso calc R 1 1 . .
    C C26 1.4710(2) -0.13609(17) 0.91531(14) 0.0615(4) Uani d . 1 1 . .
    H H26 1.5660 -0.2133 0.9431 0.074 Uiso calc R 1 1 . .
    C C27 1.46969(18) -0.00471(17) 0.87613(14) 0.0586(4) Uani d . 1 1 . .
    H H27 1.5621 0.0077 0.8773 0.070 Uiso calc R 1 1 . .
    C C28 1.32679(16) 0.10650(15) 0.83550(11) 0.0438(3) Uani d . 1 1 . .
    C C29 1.13735(15) 0.32878(14) 0.76355(10) 0.0389(3) Uani d . 1 1 . .
    N N1 0.64091(14) 0.31789(13) 0.79590(9) 0.0446(3) Uani d . 1 1 . .
    N N2 0.96439(13) 0.24825(11) 0.68832(8) 0.0386(3) Uani d . 1 1 . .
    N N3 1.29296(14) 0.24880(12) 0.79328(10) 0.0497(3) Uani d . 1 1 . .
    H H3A 1.3632 0.2813 0.7871 0.060 Uiso calc R 1 1 . .
    O O1 0.22311(19) 0.98242(14) 0.49209(11) 0.0914(5) Uani d . 1 1 . .
    O O2 0.69437(12) 0.49773(11) 0.89032(8) 0.0493(3) Uani d . 1 1 . .
    O O3 0.50728(14) 0.39968(14) 0.78486(14) 0.0836(4) Uani d . 1 1 . .
    O O4 0.67564(14) 0.19579(13) 0.81793(11) 0.0701(4) Uani d . 1 1 . .
    O O5 1.07592(12) 0.45448(10) 0.72573(8) 0.0485(3) Uani d . 1 1 . .
loop_
    _atom_site_aniso_label
    _atom_site_aniso_U_11
    _atom_site_aniso_U_22
    _atom_site_aniso_U_33
    _atom_site_aniso_U_12
    _atom_site_aniso_U_13
    _atom_site_aniso_U_23
    C1 0.128(2) 0.0676(13) 0.0613(12) -0.0123(13) -0.0229(13) -0.0090(10)
    C2 0.0710(11) 0.0486(9) 0.0556(10) -0.0075(8) -0.0074(8) -0.0206(7)
    C3 0.0848(13) 0.0505(9) 0.0519(9) -0.0195(9) 0.0094(9) -0.0099(7)
    C4 0.0602(10) 0.0478(8) 0.0600(10) -0.0199(7) 0.0149(8) -0.0135(7)
    C5 0.0483(8) 0.0446(7) 0.0462(8) -0.0193(6) 0.0045(6) -0.0199(6)
    C6 0.0531(9) 0.0602(9) 0.0457(8) -0.0154(7) 0.0068(7) -0.0241(7)
    C7 0.0541(10) 0.0673(11) 0.0596(10) -0.0054(8) 0.0015(8) -0.0304(8)
    C8 0.0400(7) 0.0477(7) 0.0402(7) -0.0220(6) 0.0063(6) -0.0187(6)
    C9 0.0339(6) 0.0453(7) 0.0378(7) -0.0239(6) 0.0051(5) -0.0151(5)
    C10 0.0362(7) 0.0427(7) 0.0359(6) -0.0236(6) 0.0053(5) -0.0125(5)
    C11 0.0420(7) 0.0513(8) 0.0331(6) -0.0291(6) 0.0071(5) -0.0134(6)
    C12 0.0474(8) 0.0644(9) 0.0392(7) -0.0252(7) 0.0042(6) -0.0161(7)
    C13 0.0591(10) 0.0822(12) 0.0394(8) -0.0333(9) -0.0015(7) -0.0187(8)
    C14 0.0792(12) 0.0772(11) 0.0373(8) -0.0457(10) 0.0069(8) -0.0236(7)
    C15 0.0669(10) 0.0598(9) 0.0446(8) -0.0330(8) 0.0120(7) -0.0241(7)
    C16 0.0484(8) 0.0513(8) 0.0378(7) -0.0288(7) 0.0068(6) -0.0158(6)
    C17 0.0380(7) 0.0444(7) 0.0362(6) -0.0213(6) 0.0051(5) -0.0146(5)
    C18 0.0468(8) 0.0604(9) 0.0435(8) -0.0216(7) -0.0022(6) -0.0209(7)
    C19 0.0664(11) 0.0727(11) 0.0398(8) -0.0267(9) 0.0001(7) -0.0228(7)
    C20 0.0666(11) 0.0744(11) 0.0442(8) -0.0288(9) 0.0105(7) -0.0301(8)
    C21 0.0486(8) 0.0600(9) 0.0450(8) -0.0253(7) 0.0138(6) -0.0243(7)
    C22 0.0360(7) 0.0426(7) 0.0376(6) -0.0234(6) 0.0056(5) -0.0144(5)
    C23 0.0392(7) 0.0450(7) 0.0379(7) -0.0217(6) 0.0059(5) -0.0160(5)
    C24 0.0510(8) 0.0494(8) 0.0487(8) -0.0293(7) 0.0091(6) -0.0182(6)
    C25 0.0640(10) 0.0435(8) 0.0549(9) -0.0243(7) 0.0090(7) -0.0145(7)
    C26 0.0498(9) 0.0505(9) 0.0681(11) -0.0124(7) 0.0006(8) -0.0138(8)
    C27 0.0394(8) 0.0575(9) 0.0737(11) -0.0205(7) 0.0006(7) -0.0184(8)
    C28 0.0390(7) 0.0470(8) 0.0484(8) -0.0220(6) 0.0055(6) -0.0169(6)
    C29 0.0387(7) 0.0455(7) 0.0396(7) -0.0244(6) 0.0089(5) -0.0164(6)
    N1 0.0391(6) 0.0572(7) 0.0465(6) -0.0290(6) 0.0070(5) -0.0194(5)
    N2 0.0374(6) 0.0472(6) 0.0363(6) -0.0217(5) 0.0050(5) -0.0167(5)
    N3 0.0365(6) 0.0502(7) 0.0676(8) -0.0271(5) 0.0056(6) -0.0181(6)
    O1 0.0928(11) 0.0680(8) 0.0653(8) 0.0075(7) -0.0170(7) -0.0163(7)
    O2 0.0470(6) 0.0582(6) 0.0428(5) -0.0181(5) 0.0061(4) -0.0235(5)
    O3 0.0361(6) 0.0715(8) 0.1459(13) -0.0282(6) 0.0131(7) -0.0380(8)
    O4 0.0591(7) 0.0610(7) 0.1013(10) -0.0415(6) 0.0089(7) -0.0243(7)
    O5 0.0477(6) 0.0437(6) 0.0584(6) -0.0260(5) 0.0113(5) -0.0166(5)
_geom_special_details
;
 All esds (except the esd in the dihedral angle between two l.s. planes)
 are estimated using the full covariance matrix.  The cell esds are taken
 into account individually in the estimation of esds in distances, angles
 and torsion angles; correlations between esds in cell parameters are only
 used when they are defined by crystal symmetry.  An approximate (isotropic)
 treatment of cell esds is used for estimating esds involving l.s. planes.
;
loop_
    _geom_bond_atom_site_label_1
    _geom_bond_atom_site_label_2
    _geom_bond_site_symmetry_2
    _geom_bond_distance
    _geom_bond_publ_flag
    C1 O1 . 1.418(3) ?
    C1 H1A . 0.9600 ?
    C1 H1B . 0.9600 ?
    C1 H1C . 0.9600 ?
    C2 O1 . 1.365(2) ?
    C2 C3 . 1.373(3) ?
    C2 C7 . 1.377(3) ?
    C3 C4 . 1.388(2) ?
    C3 H3 . 0.9300 ?
    C4 C5 . 1.384(2) ?
    C4 H4 . 0.9300 ?
    C5 C6 . 1.383(2) ?
    C5 C8 . 1.5101(19) ?
    C6 C7 . 1.377(2) ?
    C6 H6 . 0.9300 ?
    C7 H7 . 0.9300 ?
    C8 O2 . 1.4321(16) ?
    C8 C9 . 1.5374(19) ?
    C8 H8 . 0.9800 ?
    C9 N1 . 1.5309(16) ?
    C9 C17 . 1.5404(18) ?
    C9 C10 . 1.5452(17) ?
    C10 C11 . 1.5146(18) ?
    C10 C22 . 1.5516(18) ?
    C10 H10 . 0.9800 ?
    C11 C16 . 1.384(2) ?
    C11 C12 . 1.3929(19) ?
    C12 C13 . 1.377(2) ?
    C12 H12 . 0.9300 ?
    C13 C14 . 1.379(3) ?
    C13 H13 . 0.9300 ?
    C14 C15 . 1.376(2) ?
    C14 H14 . 0.9300 ?
    C15 C16 . 1.391(2) ?
    C15 H15 . 0.9300 ?
    C16 O2 . 1.3797(17) ?
    C17 N2 . 1.4584(17) ?
    C17 C18 . 1.5187(18) ?
    C17 H17 . 0.9800 ?
    C18 C19 . 1.522(2) ?
    C18 H18A . 0.9700 ?
    C18 H18B . 0.9700 ?
    C19 C20 . 1.513(2) ?
    C19 H19A . 0.9700 ?
    C19 H19B . 0.9700 ?
    C20 C21 . 1.523(2) ?
    C20 H20A . 0.9700 ?
    C20 H20B . 0.9700 ?
    C21 N2 . 1.4634(18) ?
    C21 H21A . 0.9700 ?
    C21 H21B . 0.9700 ?
    C22 N2 . 1.4681(16) ?
    C22 C23 . 1.5041(19) ?
    C22 C29 . 1.5590(17) ?
    C23 C24 . 1.3774(19) ?
    C23 C28 . 1.3879(19) ?
    C24 C25 . 1.385(2) ?
    C24 H24 . 0.9300 ?
    C25 C26 . 1.378(2) ?
    C25 H25 . 0.9300 ?
    C26 C27 . 1.386(2) ?
    C26 H26 . 0.9300 ?
    C27 C28 . 1.375(2) ?
    C27 H27 . 0.9300 ?
    C28 N3 . 1.4060(18) ?
    C29 O5 . 1.2126(16) ?
    C29 N3 . 1.3522(18) ?
    N1 O3 . 1.1997(17) ?
    N1 O4 . 1.2118(16) ?
    N3 H3A . 0.8600 ?
loop_
    _geom_angle_atom_site_label_1
    _geom_angle_atom_site_label_2
    _geom_angle_atom_site_label_3
    _geom_angle_site_symmetry_1
    _geom_angle_site_symmetry_3
    _geom_angle
    _geom_angle_publ_flag
    O1 C1 H1A . . 109.5 ?
    O1 C1 H1B . . 109.5 ?
    H1A C1 H1B . . 109.5 ?
    O1 C1 H1C . . 109.5 ?
    H1A C1 H1C . . 109.5 ?
    H1B C1 H1C . . 109.5 ?
    O1 C2 C3 . . 124.88(18) ?
    O1 C2 C7 . . 115.56(17) ?
    C3 C2 C7 . . 119.55(16) ?
    C2 C3 C4 . . 119.46(17) ?
    C2 C3 H3 . . 120.3 ?
    C4 C3 H3 . . 120.3 ?
    C5 C4 C3 . . 121.68(16) ?
    C5 C4 H4 . . 119.2 ?
    C3 C4 H4 . . 119.2 ?
    C6 C5 C4 . . 117.54(14) ?
    C6 C5 C8 . . 122.97(13) ?
    C4 C5 C8 . . 119.43(14) ?
    C7 C6 C5 . . 121.09(16) ?
    C7 C6 H6 . . 119.5 ?
    C5 C6 H6 . . 119.5 ?
    C2 C7 C6 . . 120.55(17) ?
    C2 C7 H7 . . 119.7 ?
    C6 C7 H7 . . 119.7 ?
    O2 C8 C5 . . 109.55(11) ?
    O2 C8 C9 . . 109.49(11) ?
    C5 C8 C9 . . 119.53(11) ?
    O2 C8 H8 . . 105.8 ?
    C5 C8 H8 . . 105.8 ?
    C9 C8 H8 . . 105.8 ?
    N1 C9 C8 . . 112.02(11) ?
    N1 C9 C17 . . 108.63(10) ?
    C8 C9 C17 . . 112.21(11) ?
    N1 C9 C10 . . 108.43(10) ?
    C8 C9 C10 . . 110.21(10) ?
    C17 C9 C10 . . 105.04(10) ?
    C11 C10 C9 . . 113.46(11) ?
    C11 C10 C22 . . 118.45(10) ?
    C9 C10 C22 . . 104.58(10) ?
    C11 C10 H10 . . 106.5 ?
    C9 C10 H10 . . 106.5 ?
    C22 C10 H10 . . 106.5 ?
    C16 C11 C12 . . 117.84(13) ?
    C16 C11 C10 . . 120.54(12) ?
    C12 C11 C10 . . 121.28(13) ?
    C13 C12 C11 . . 121.10(15) ?
    C13 C12 H12 . . 119.5 ?
    C11 C12 H12 . . 119.5 ?
    C12 C13 C14 . . 120.11(15) ?
    C12 C13 H13 . . 119.9 ?
    C14 C13 H13 . . 119.9 ?
    C15 C14 C13 . . 120.08(14) ?
    C15 C14 H14 . . 120.0 ?
    C13 C14 H14 . . 120.0 ?
    C14 C15 C16 . . 119.42(15) ?
    C14 C15 H15 . . 120.3 ?
    C16 C15 H15 . . 120.3 ?
    O2 C16 C11 . . 121.60(12) ?
    O2 C16 C15 . . 117.02(13) ?
    C11 C16 C15 . . 121.37(14) ?
    N2 C17 C18 . . 110.64(11) ?
    N2 C17 C9 . . 104.11(10) ?
    C18 C17 C9 . . 119.60(11) ?
    N2 C17 H17 . . 107.3 ?
    C18 C17 H17 . . 107.3 ?
    C9 C17 H17 . . 107.3 ?
    C17 C18 C19 . . 107.80(12) ?
    C17 C18 H18A . . 110.1 ?
    C19 C18 H18A . . 110.1 ?
    C17 C18 H18B . . 110.1 ?
    C19 C18 H18B . . 110.1 ?
    H18A C18 H18B . . 108.5 ?
    C20 C19 C18 . . 111.05(13) ?
    C20 C19 H19A . . 109.4 ?
    C18 C19 H19A . . 109.4 ?
    C20 C19 H19B . . 109.4 ?
    C18 C19 H19B . . 109.4 ?
    H19A C19 H19B . . 108.0 ?
    C19 C20 C21 . . 112.21(13) ?
    C19 C20 H20A . . 109.2 ?
    C21 C20 H20A . . 109.2 ?
    C19 C20 H20B . . 109.2 ?
    C21 C20 H20B . . 109.2 ?
    H20A C20 H20B . . 107.9 ?
    N2 C21 C20 . . 109.45(12) ?
    N2 C21 H21A . . 109.8 ?
    C20 C21 H21A . . 109.8 ?
    N2 C21 H21B . . 109.8 ?
    C20 C21 H21B . . 109.8 ?
    H21A C21 H21B . . 108.2 ?
    N2 C22 C23 . . 112.92(11) ?
    N2 C22 C10 . . 100.87(10) ?
    C23 C22 C10 . . 115.71(10) ?
    N2 C22 C29 . . 113.85(10) ?
    C23 C22 C29 . . 101.58(10) ?
    C10 C22 C29 . . 112.49(10) ?
    C24 C23 C28 . . 119.79(13) ?
    C24 C23 C22 . . 130.71(12) ?
    C28 C23 C22 . . 109.49(11) ?
    C23 C24 C25 . . 118.73(14) ?
    C23 C24 H24 . . 120.6 ?
    C25 C24 H24 . . 120.6 ?
    C26 C25 C24 . . 120.80(14) ?
    C26 C25 H25 . . 119.6 ?
    C24 C25 H25 . . 119.6 ?
    C25 C26 C27 . . 121.06(15) ?
    C25 C26 H26 . . 119.5 ?
    C27 C26 H26 . . 119.5 ?
    C28 C27 C26 . . 117.54(15) ?
    C28 C27 H27 . . 121.2 ?
    C26 C27 H27 . . 121.2 ?
    C27 C28 C23 . . 122.06(13) ?
    C27 C28 N3 . . 128.86(13) ?
    C23 C28 N3 . . 109.08(12) ?
    O5 C29 N3 . . 126.03(12) ?
    O5 C29 C22 . . 126.45(12) ?
    N3 C29 C22 . . 107.51(11) ?
    O3 N1 O4 . . 122.10(12) ?
    O3 N1 C9 . . 119.37(12) ?
    O4 N1 C9 . . 118.39(12) ?
    C17 N2 C21 . . 111.30(11) ?
    C17 N2 C22 . . 107.05(10) ?
    C21 N2 C22 . . 116.93(10) ?
    C29 N3 C28 . . 112.30(11) ?
    C29 N3 H3A . . 123.8 ?
    C28 N3 H3A . . 123.8 ?
    C2 O1 C1 . . 118.13(17) ?
    C16 O2 C8 . . 112.06(10) ?
loop_
    _geom_torsion_atom_site_label_1
    _geom_torsion_atom_site_label_2
    _geom_torsion_atom_site_label_3
    _geom_torsion_atom_site_label_4
    _geom_torsion_site_symmetry_1
    _geom_torsion_site_symmetry_2
    _geom_torsion_site_symmetry_3
    _geom_torsion_site_symmetry_4
    _geom_torsion
    _geom_torsion_publ_flag
    O1 C2 C3 C4 . . . . 179.39(17) ?
    C7 C2 C3 C4 . . . . 0.6(3) ?
    C2 C3 C4 C5 . . . . 2.6(3) ?
    C3 C4 C5 C6 . . . . -3.7(3) ?
    C3 C4 C5 C8 . . . . 178.97(15) ?
    C4 C5 C6 C7 . . . . 1.7(2) ?
    C8 C5 C6 C7 . . . . 178.92(15) ?
    O1 C2 C7 C6 . . . . 178.54(17) ?
    C3 C2 C7 C6 . . . . -2.5(3) ?
    C5 C6 C7 C2 . . . . 1.4(3) ?
    C6 C5 C8 O2 . . . . -26.75(18) ?
    C4 C5 C8 O2 . . . . 150.40(14) ?
    C6 C5 C8 C9 . . . . 100.70(17) ?
    C4 C5 C8 C9 . . . . -82.15(18) ?
    O2 C8 C9 N1 . . . . 63.21(13) ?
    C5 C8 C9 N1 . . . . -64.26(16) ?
    O2 C8 C9 C17 . . . . -174.28(10) ?
    C5 C8 C9 C17 . . . . 58.25(16) ?
    O2 C8 C9 C10 . . . . -57.60(13) ?
    C5 C8 C9 C10 . . . . 174.92(11) ?
    N1 C9 C10 C11 . . . . -102.41(12) ?
    C8 C9 C10 C11 . . . . 20.53(14) ?
    C17 C9 C10 C11 . . . . 141.59(11) ?
    N1 C9 C10 C22 . . . . 127.09(10) ?
    C8 C9 C10 C22 . . . . -109.97(11) ?
    C17 C9 C10 C22 . . . . 11.09(12) ?
    C9 C10 C11 C16 . . . . 11.56(17) ?
    C22 C10 C11 C16 . . . . 134.74(13) ?
    C9 C10 C11 C12 . . . . -175.29(12) ?
    C22 C10 C11 C12 . . . . -52.11(17) ?
    C16 C11 C12 C13 . . . . 0.7(2) ?
    C10 C11 C12 C13 . . . . -172.64(14) ?
    C11 C12 C13 C14 . . . . 1.8(3) ?
    C12 C13 C14 C15 . . . . -2.4(3) ?
    C13 C14 C15 C16 . . . . 0.5(2) ?
    C12 C11 C16 O2 . . . . 178.36(12) ?
    C10 C11 C16 O2 . . . . -8.27(19) ?
    C12 C11 C16 C15 . . . . -2.6(2) ?
    C10 C11 C16 C15 . . . . 170.76(12) ?
    C14 C15 C16 O2 . . . . -178.89(13) ?
    C14 C15 C16 C11 . . . . 2.0(2) ?
    N1 C9 C17 N2 . . . . -101.06(11) ?
    C8 C9 C17 N2 . . . . 134.53(11) ?
    C10 C9 C17 N2 . . . . 14.79(12) ?
    N1 C9 C17 C18 . . . . 23.05(16) ?
    C8 C9 C17 C18 . . . . -101.35(14) ?
    C10 C9 C17 C18 . . . . 138.91(12) ?
    N2 C17 C18 C19 . . . . -60.27(15) ?
    C9 C17 C18 C19 . . . . 178.82(12) ?
    C17 C18 C19 C20 . . . . 54.91(18) ?
    C18 C19 C20 C21 . . . . -53.21(19) ?
    C19 C20 C21 N2 . . . . 53.69(18) ?
    C11 C10 C22 N2 . . . . -160.01(11) ?
    C9 C10 C22 N2 . . . . -32.51(12) ?
    C11 C10 C22 C23 . . . . 77.81(14) ?
    C9 C10 C22 C23 . . . . -154.69(10) ?
    C11 C10 C22 C29 . . . . -38.33(15) ?
    C9 C10 C22 C29 . . . . 89.17(12) ?
    N2 C22 C23 C24 . . . . -59.95(18) ?
    C10 C22 C23 C24 . . . . 55.57(19) ?
    C29 C22 C23 C24 . . . . 177.72(14) ?
    N2 C22 C23 C28 . . . . 121.06(12) ?
    C10 C22 C23 C28 . . . . -123.42(12) ?
    C29 C22 C23 C28 . . . . -1.27(14) ?
    C28 C23 C24 C25 . . . . 0.4(2) ?
    C22 C23 C24 C25 . . . . -178.55(13) ?
    C23 C24 C25 C26 . . . . -1.1(2) ?
    C24 C25 C26 C27 . . . . 1.0(3) ?
    C25 C26 C27 C28 . . . . -0.2(3) ?
    C26 C27 C28 C23 . . . . -0.5(2) ?
    C26 C27 C28 N3 . . . . 178.64(15) ?
    C24 C23 C28 C27 . . . . 0.5(2) ?
    C22 C23 C28 C27 . . . . 179.58(14) ?
    C24 C23 C28 N3 . . . . -178.85(12) ?
    C22 C23 C28 N3 . . . . 0.27(16) ?
    N2 C22 C29 O5 . . . . 58.98(18) ?
    C23 C22 C29 O5 . . . . -179.33(13) ?
    C10 C22 C29 O5 . . . . -54.99(17) ?
    N2 C22 C29 N3 . . . . -119.81(12) ?
    C23 C22 C29 N3 . . . . 1.87(13) ?
    C10 C22 C29 N3 . . . . 126.22(12) ?
    C8 C9 N1 O3 . . . . 22.46(18) ?
    C17 C9 N1 O3 . . . . -102.05(16) ?
    C10 C9 N1 O3 . . . . 144.30(14) ?
    C8 C9 N1 O4 . . . . -161.64(12) ?
    C17 C9 N1 O4 . . . . 73.85(15) ?
    C10 C9 N1 O4 . . . . -39.80(16) ?
    C18 C17 N2 C21 . . . . 63.88(14) ?
    C9 C17 N2 C21 . . . . -166.40(10) ?
    C18 C17 N2 C22 . . . . -167.21(11) ?
    C9 C17 N2 C22 . . . . -37.49(12) ?
    C20 C21 N2 C17 . . . . -58.79(15) ?
    C20 C21 N2 C22 . . . . 177.76(12) ?
    C23 C22 N2 C17 . . . . 168.07(10) ?
    C10 C22 N2 C17 . . . . 43.95(12) ?
    C29 C22 N2 C17 . . . . -76.77(13) ?
    C23 C22 N2 C21 . . . . -66.33(15) ?
    C10 C22 N2 C21 . . . . 169.55(11) ?
    C29 C22 N2 C21 . . . . 48.83(16) ?
    O5 C29 N3 C28 . . . . 179.32(13) ?
    C22 C29 N3 C28 . . . . -1.88(16) ?
    C27 C28 N3 C29 . . . . -178.18(15) ?
    C23 C28 N3 C29 . . . . 1.07(17) ?
    C3 C2 O1 C1 . . . . 16.0(3) ?
    C7 C2 O1 C1 . . . . -165.1(2) ?
    C11 C16 O2 C8 . . . . -30.37(17) ?
    C15 C16 O2 C8 . . . . 150.56(13) ?
    C5 C8 O2 C16 . . . . -163.66(11) ?
    C9 C8 O2 C16 . . . . 63.46(14) ?
loop_
    _geom_hbond_atom_site_label_D
    _geom_hbond_atom_site_label_H
    _geom_hbond_atom_site_label_A
    _geom_hbond_site_symmetry_A
    _geom_hbond_distance_DH
    _geom_hbond_distance_HA
    _geom_hbond_distance_DA
    _geom_hbond_angle_DHA
    N3 H3A O3 1_655 0.86 2.24 3.085(2) 167
    C14 H14 O5 2_767 0.93 2.54 3.358(2) 147
    C8 H8 O5 . 0.98 2.40 3.234(2) 143
_iucr_refine_instructions_details
;
TITL MSC09 in P-1
CELL  0.71073   9.3438  11.3626  13.5713   68.687   88.284   66.757
ZERR     2.00   0.0003   0.0004   0.0004    0.001    0.001    0.001
LATT   1
SFAC  C    H    N    O
UNIT  58   54   6    10
MERG   2
FMAP   2
PLAN   25
L.S.   10
BOND $H
ACTA
CONF
SIZE 0.20 0.25 0.30
WGHT    0.059800    0.279000
FVAR       0.25285
C1    1    0.234053    1.033719    0.381298    11.00000    0.12816    0.06761 =
         0.06131   -0.00895   -0.02291   -0.01230
AFIX 137
H1A   2    0.310555    1.072538    0.369022    11.00000   -1.50000
H1B   2    0.133648    1.104087    0.343444    11.00000   -1.50000
H1C   2    0.265363    0.959250    0.356440    11.00000   -1.50000
AFIX   0
C2    1    0.349305    0.870295    0.558071    11.00000    0.07104    0.04856 =
         0.05564   -0.02056   -0.00737   -0.00750
C3    1    0.498293    0.822302    0.531151    11.00000    0.08480    0.05046 =
         0.05189   -0.00990    0.00936   -0.01947
AFIX  43
H3    2    0.519224    0.866220    0.463426    11.00000   -1.20000
AFIX   0
C4    1    0.617484    0.707670    0.605840    11.00000    0.06024    0.04776 =
         0.06003   -0.01353    0.01493   -0.01994
AFIX  43
H4    2    0.719119    0.677843    0.588251    11.00000   -1.20000
AFIX   0
C5    1    0.588919    0.636626    0.705830    11.00000    0.04830    0.04456 =
         0.04622   -0.01986    0.00453   -0.01926
C6    1    0.438447    0.688716    0.731455    11.00000    0.05308    0.06021 =
         0.04574   -0.02412    0.00676   -0.01543
AFIX  43
H6    2    0.416485    0.644597    0.798762    11.00000   -1.20000
AFIX   0
C7    1    0.320564    0.804836    0.658972    11.00000    0.05408    0.06726 =
         0.05964   -0.03035    0.00147   -0.00541
AFIX  43
H7    2    0.220700    0.839334    0.678334    11.00000   -1.20000
AFIX   0
C8    1    0.722518    0.511138    0.783265    11.00000    0.03999    0.04774 =
         0.04025   -0.01871    0.00625   -0.02196
AFIX  13
H8    2    0.815074    0.532480    0.772366    11.00000   -1.20000
AFIX   0
C9    1    0.771522    0.369775    0.774255    11.00000    0.03394    0.04529 =
         0.03783   -0.01506    0.00511   -0.02392
C10   1    0.919098    0.260570    0.854681    11.00000    0.03620    0.04266 =
         0.03592   -0.01250    0.00525   -0.02358
AFIX  13
H10   2    0.901421    0.175803    0.886501    11.00000   -1.20000
AFIX   0
C11   1    0.944886    0.299891    0.945869    11.00000    0.04201    0.05128 =
         0.03313   -0.01344    0.00715   -0.02907
C12   1    1.078264    0.218548    1.021576    11.00000    0.04743    0.06437 =
         0.03919   -0.01613    0.00425   -0.02521
AFIX  43
H12   2    1.158618    0.144642    1.011712    11.00000   -1.20000
AFIX   0
C13   1    1.093121    0.245750    1.110791    11.00000    0.05914    0.08217 =
         0.03938   -0.01873   -0.00149   -0.03329
AFIX  43
H13   2    1.184258    0.191999    1.159500    11.00000   -1.20000
AFIX   0
C14   1    0.973091    0.352550    1.128016    11.00000    0.07921    0.07724 =
         0.03725   -0.02362    0.00694   -0.04569
AFIX  43
H14   2    0.981710    0.368514    1.189649    11.00000   -1.20000
AFIX   0
C15   1    0.840546    0.435552    1.054102    11.00000    0.06695    0.05976 =
         0.04457   -0.02414    0.01202   -0.03295
AFIX  43
H15   2    0.759764    0.508144    1.065201    11.00000   -1.20000
AFIX   0
C16   1    0.828462    0.409909    0.962627    11.00000    0.04839    0.05127 =
         0.03777   -0.01583    0.00683   -0.02879
C17   1    0.819669    0.373375    0.663999    11.00000    0.03804    0.04438 =
         0.03620   -0.01457    0.00507   -0.02132
AFIX  13
H17   2    0.847123    0.452840    0.632146    11.00000   -1.20000
AFIX   0
C18   1    0.704803    0.383081    0.581501    11.00000    0.04677    0.06043 =
         0.04353   -0.02090   -0.00219   -0.02165
AFIX  23
H18A  2    0.608578    0.466114    0.566200    11.00000   -1.20000
H18B  2    0.679003    0.303237    0.608170    11.00000   -1.20000
AFIX   0
C19   1    0.782678    0.387768    0.480832    11.00000    0.06645    0.07271 =
         0.03985   -0.02281    0.00014   -0.02670
AFIX  23
H19A  2    0.714712    0.387072    0.428598    11.00000   -1.20000
H19B  2    0.797466    0.473106    0.450541    11.00000   -1.20000
AFIX   0
C20   1    0.939993    0.265240    0.504779    11.00000    0.06657    0.07438 =
         0.04416   -0.03011    0.01050   -0.02880
AFIX  23
H20A  2    0.991350    0.275813    0.440911    11.00000   -1.20000
H20B  2    0.923242    0.181053    0.524430    11.00000   -1.20000
AFIX   0
C21   1    1.046848    0.251406    0.594639    11.00000    0.04863    0.06005 =
         0.04501   -0.02428    0.01377   -0.02525
AFIX  23
H21A  2    1.141891    0.166826    0.612531    11.00000   -1.20000
H21B  2    1.076358    0.329167    0.571821    11.00000   -1.20000
AFIX   0
C22   1    1.052403    0.229929    0.784506    11.00000    0.03597    0.04260 =
         0.03757   -0.01436    0.00563   -0.02335
C23   1    1.187796    0.089931    0.832316    11.00000    0.03917    0.04503 =
         0.03786   -0.01598    0.00591   -0.02175
C24   1    1.190772   -0.041248    0.871414    11.00000    0.05096    0.04942 =
         0.04871   -0.01819    0.00912   -0.02927
AFIX  43
H24   2    1.098534   -0.053777    0.869391    11.00000   -1.20000
AFIX   0
C25   1    1.333740   -0.154121    0.913793    11.00000    0.06402    0.04352 =
         0.05492   -0.01454    0.00896   -0.02433
AFIX  43
H25   2    1.337171   -0.243176    0.941566    11.00000   -1.20000
AFIX   0
C26   1    1.470955   -0.136090    0.915312    11.00000    0.04983    0.05054 =
         0.06808   -0.01385    0.00061   -0.01241
AFIX  43
H26   2    1.565957   -0.213323    0.943076    11.00000   -1.20000
AFIX   0
C27   1    1.469693   -0.004714    0.876132    11.00000    0.03944    0.05752 =
         0.07375   -0.01840    0.00061   -0.02048
AFIX  43
H27   2    1.562112    0.007745    0.877288    11.00000   -1.20000
AFIX   0
C28   1    1.326792    0.106498    0.835498    11.00000    0.03896    0.04705 =
         0.04842   -0.01686    0.00547   -0.02196
C29   1    1.137349    0.328782    0.763551    11.00000    0.03867    0.04547 =
         0.03965   -0.01640    0.00888   -0.02437
N1    3    0.640913    0.317895    0.795904    11.00000    0.03913    0.05719 =
         0.04648   -0.01942    0.00696   -0.02904
N2    3    0.964385    0.248247    0.688325    11.00000    0.03744    0.04722 =
         0.03629   -0.01673    0.00497   -0.02171
N3    3    1.292956    0.248805    0.793279    11.00000    0.03649    0.05025 =
         0.06757   -0.01806    0.00560   -0.02709
AFIX  43
H3A   2    1.363218    0.281282    0.787069    11.00000   -1.20000
AFIX   0
O1    4    0.223108    0.982421    0.492094    11.00000    0.09275    0.06802 =
         0.06525   -0.01627   -0.01696    0.00746
O2    4    0.694372    0.497730    0.890318    11.00000    0.04700    0.05817 =
         0.04278   -0.02352    0.00605   -0.01806
O3    4    0.507281    0.399679    0.784859    11.00000    0.03606    0.07145 =
         0.14589   -0.03799    0.01311   -0.02820
O4    4    0.675636    0.195794    0.817935    11.00000    0.05909    0.06096 =
         0.10127   -0.02426    0.00887   -0.04145
O5    4    1.075924    0.454476    0.725733    11.00000    0.04770    0.04365 =
         0.05844   -0.01659    0.01128   -0.02603
HKLF 4
REM  MSC09 in P-1
REM R1 =  0.0421 for   4116 Fo > 4sig(Fo)  and  0.0503 for all   4964 data
REM    335 parameters refined using      0 restraints
END
WGHT      0.0591      0.2816
REM Highest difference peak  0.218,  deepest hole -0.227,  1-sigma level  0.042
Q1    1   0.6548  0.2259  0.8767  11.00000  0.05    0.22
Q2    1   0.9395  0.2750  0.8997  11.00000  0.05    0.20
Q3    1   1.0866  0.2820  0.7765  11.00000  0.05    0.19
Q4    1   0.9900  0.2400  0.8240  11.00000  0.05    0.17
Q5    1   1.0138  0.2381  0.7363  11.00000  0.05    0.17
Q6    1   0.7208  0.3496  0.7868  11.00000  0.05    0.16
Q7    1   0.7399  0.4408  0.7730  11.00000  0.05    0.15
Q8    1   0.8410  0.3192  0.8171  11.00000  0.05    0.14
Q9    1   0.8115  0.4608  0.6392  11.00000  0.05    0.13
Q10   1   0.7541  0.3759  0.6245  11.00000  0.05    0.13
Q11   1   0.8641  0.3252  0.9747  11.00000  0.05    0.13
Q12   1   1.2451  0.1021  0.8623  11.00000  0.05    0.12
Q13   1   0.3115  0.9743  0.3487  11.00000  0.05    0.12
Q14   1   0.5399  0.3922  0.7188  11.00000  0.05    0.12
Q15   1   0.2183  1.1388  0.3299  11.00000  0.05    0.11
Q16   1   0.7089  0.6409  0.5596  11.00000  0.05    0.11
Q17   1   0.7237  0.7078  0.6146  11.00000  0.05    0.11
Q18   1   0.7815  0.3705  0.7156  11.00000  0.05    0.11
Q19   1   1.2586  0.0923  0.8022  11.00000  0.05    0.11
Q20   1   1.4381  0.1585  0.6983  11.00000  0.05    0.11
Q21   1   0.2924  1.0149  0.4977  11.00000  0.05    0.11
Q22   1   0.5807  0.8856  0.4924  11.00000  0.05    0.11
Q23   1   0.3939  0.5775  0.8116  11.00000  0.05    0.11
Q24   1   1.0482  0.0965  1.0121  11.00000  0.05    0.11
Q25   1   1.0413  0.4168  0.5438  11.00000  0.05    0.10
;
