# Supplementary material for: 6-(4-Meth­oxy­phen­yl)-6a-nitro-6,6a,6b,7,8,9,10,12a-octa­hydro­spiro­[chromeno[3,4-a]indolizine-12,3′-indolin]-2′-one
Source: Acta Crystallogr Sect E Struct Rep Online. 2013 Jun 8;69(Pt 7):o1047. doi: 10.1107/S1600536813015341 (PMC3772479; doi:10.1107/S1600536813015341)
Supplement: Supplementary file 2 [file e-69-o1047-Isup2.hkl]

#
# h,k,l, Fc-squared, Fo-squared, sigma(Fo-squared) and status flag
#
data_I
_shelx_title ' MSC09 in P-1'
_shelx_refln_list_code          4
_shelx_F_calc_maximum      129.16
_exptl_crystal_F_000       524.00
_reflns_d_resolution_high  0.7986
 
loop_
 _symmetry_equiv_pos_as_xyz
 'x, y, z'
 '-x, -y, -z'
 
_cell_length_a     9.3438
_cell_length_b    11.3626
_cell_length_c    13.5713
_cell_angle_alpha  68.687
_cell_angle_beta   88.284
_cell_angle_gamma  66.757
 
_shelx_F_squared_multiplier     1.000
 
loop_
 _refln_index_h
 _refln_index_k
 _refln_index_l
 _refln_F_squared_calc
 _refln_F_squared_meas
 _refln_F_squared_sigma
 _refln_observed_status
   1   0   0      581.96      550.74      9.21 o
   2   0   0      288.71      248.99      4.27 o
   3   0   0      297.12      308.62      4.55 o
   4   0   0      145.84      146.06      2.27 o
   5   0   0      520.99      474.34      6.97 o
   6   0   0      157.32      148.14      2.41 o
   7   0   0      287.67      282.02      4.01 o
   8   0   0      288.49      284.43      4.72 o
   9   0   0       50.90       47.26      1.48 o
  10   0   0        0.31        0.32      0.49 o
 -10   1   0        5.34        3.44      0.78 o
  -9   1   0       12.48       11.24      0.96 o
  -8   1   0       32.12       27.72      1.27 o
  -7   1   0      376.95      380.37      8.26 o
  -6   1   0        0.37        0.98      0.28 o
  -5   1   0       24.44       25.02      0.66 o
  -4   1   0        0.05        0.20      0.24 o
  -3   1   0        0.13        0.34      0.11 o
  -2   1   0      329.85      305.94      3.11 o
  -1   1   0     4715.70     4374.09     43.50 o
   0   1   0     1434.49     1343.38     11.59 o
   1   1   0      221.67      218.30      2.63 o
   2   1   0      775.72      746.89     12.40 o
   3   1   0      209.30      196.17      3.01 o
   4   1   0       70.50       67.99      1.47 o
   5   1   0       34.68       39.19      1.11 o
   6   1   0      217.59      216.45      4.18 o
   7   1   0       77.34       75.09      1.26 o
   8   1   0       79.87       81.13      1.44 o
   9   1   0      150.61      158.73      2.93 o
  10   1   0        0.10       -0.37      0.37 o
  -9   2   0        0.01       -0.53      0.61 o
  -8   2   0       16.84       15.25      1.41 o
  -7   2   0      102.37       93.32      2.67 o
  -6   2   0      129.25      108.47      2.89 o
  -5   2   0      159.96      163.71      3.12 o
  -4   2   0       29.14       26.34      0.86 o
  -3   2   0     3425.93     3690.02     45.50 o
  -2   2   0      735.72      740.68      7.38 o
  -1   2   0        0.35        0.46      0.05 o
   0   2   0     2836.51     2567.42     20.90 o
   1   2   0     5388.85     4773.55     47.40 o
   2   2   0    14534.79    12289.51    653.18 o
   3   2   0     2231.99     2122.32     68.24 o
   4   2   0     1766.64     1782.29     29.62 o
   5   2   0       20.24       21.19      0.75 o
   6   2   0       14.94       11.34      0.63 o
   7   2   0        3.15        3.52      0.48 o
   8   2   0        8.04        5.10      0.76 o
   9   2   0        9.65        8.98      0.49 o
  10   2   0       64.25       67.95      1.59 o
  11   2   0       17.30       20.22      1.02 o
  -9   3   0        2.22        1.88      0.94 o
  -8   3   0        6.14        6.29      0.78 o
  -7   3   0        2.09        1.22      0.52 o
  -6   3   0       29.64       27.86      1.35 o
  -5   3   0      583.60      529.10     11.22 o
  -4   3   0      269.99      297.31      4.30 o
  -3   3   0      127.24      130.12      2.36 o
  -2   3   0       15.61       19.38      0.39 o
  -1   3   0      237.43      245.75      2.30 o
   0   3   0      297.12      280.18      2.48 o
   1   3   0     1963.43     1845.29     16.36 o
   2   3   0      675.62      638.68      6.75 o
   3   3   0     2629.06     2658.68     33.68 o
   4   3   0      274.41      278.62      4.78 o
   5   3   0     1617.14      999.30     29.40 o
   6   3   0      240.79      273.36      5.03 o
   7   3   0        0.34        0.11      0.32 o
   8   3   0      132.85      128.36      2.86 o
   9   3   0        0.94        0.73      0.54 o
  10   3   0       47.83       45.64      1.68 o
  11   3   0       16.42       18.61      2.19 o
  -8   4   0        5.27        7.51      1.09 o
  -7   4   0        4.70        3.06      0.64 o
  -6   4   0      288.81      252.01      6.01 o
  -5   4   0      554.92      516.73     11.10 o
  -4   4   0        0.08       -0.14      0.17 o
  -3   4   0       30.78       40.96      0.65 o
  -2   4   0       36.56       31.58      0.70 o
  -1   4   0     2654.26     2772.62     25.85 o
   0   4   0      389.75      410.12      3.98 o
   1   4   0      541.91      559.05      5.08 o
   2   4   0     1308.63     1391.14     12.41 o
   3   4   0     3961.16     4055.29     48.28 o
   4   4   0      315.81      336.31      4.94 o
   5   4   0      119.23      122.06      1.97 o
   6   4   0      149.16      142.79      2.69 o
   7   4   0       62.54       57.64      4.07 o
   8   4   0      219.43      153.75      5.47 o
   9   4   0       87.70       89.11      2.76 o
  10   4   0       56.07       54.90      3.28 o
  11   4   0        0.03        0.31      1.09 o
  -7   5   0        0.73        1.52      0.71 o
  -6   5   0        4.39        4.87      0.75 o
  -5   5   0       14.64       15.46      1.17 o
  -4   5   0      440.27      425.88      6.37 o
  -3   5   0      283.97      275.32      4.25 o
  -2   5   0      121.94      113.80      1.65 o
  -1   5   0      249.28      252.66      2.73 o
   0   5   0      156.74      139.62      1.71 o
   1   5   0      563.05      608.98      6.62 o
   2   5   0      192.54      195.99      2.26 o
   3   5   0      900.80      878.57      8.80 o
   4   5   0       15.34       12.53      0.48 o
   5   5   0      234.22      218.87      3.36 o
   6   5   0       49.54       44.39      0.93 o
   7   5   0       90.83       90.11      2.05 o
   8   5   0       63.40       56.98      1.15 o
   9   5   0        2.79        4.40      0.47 o
  10   5   0       59.56       63.44      1.85 o
  -7   6   0        1.55        0.78      0.94 o
  -6   6   0        0.46        0.65      0.78 o
  -5   6   0        4.08        3.12      0.39 o
  -4   6   0        3.67        2.74      0.41 o
  -3   6   0      188.37      180.77      3.04 o
  -2   6   0      118.44      128.34      2.02 o
  -1   6   0     1495.46     1567.07     15.69 o
   0   6   0       12.76       10.21      0.34 o
   1   6   0      138.29      130.90      1.80 o
   2   6   0       75.58       67.97      0.97 o
   3   6   0      348.60      438.54      4.54 o
   4   6   0        9.20       13.74      0.42 o
   5   6   0       55.21       59.58      1.72 o
   6   6   0       27.56       31.09      0.76 o
   7   6   0      202.77      196.61      4.83 o
   8   6   0       45.87       36.09      1.31 o
   9   6   0       34.90       31.78      1.18 o
  10   6   0        2.10        1.25      0.47 o
  11   6   0       16.82       14.86      0.94 o
  -6   7   0        0.74        3.13      1.09 o
  -5   7   0        3.18        4.45      0.50 o
  -4   7   0       10.69       11.64      0.70 o
  -3   7   0       18.14       17.56      0.93 o
  -2   7   0      341.95      332.36      5.19 o
  -1   7   0       76.97       73.09      1.20 o
   0   7   0        1.54        1.28      0.25 o
   1   7   0        2.81        1.56      0.24 o
   2   7   0        5.55        2.06      0.21 o
   3   7   0      129.97      124.26      1.63 o
   4   7   0        0.11        0.22      0.29 o
   5   7   0      108.59      106.87      1.65 o
   6   7   0        7.81        5.21      0.60 o
   7   7   0        1.94        1.49      0.44 o
   8   7   0       10.72       12.56      0.82 o
   9   7   0       38.89       35.19      1.72 o
  10   7   0        4.25        3.13      0.63 o
  11   7   0        5.37        3.60      0.63 o
  -5   8   0        8.86        9.06      0.68 o
  -4   8   0       25.91       30.88      1.05 o
  -3   8   0        0.00       -0.03      0.37 o
  -2   8   0       85.30       80.74      2.00 o
  -1   8   0      105.02       99.60      1.59 o
   0   8   0      215.86      220.31      3.24 o
   1   8   0      301.68      294.26      3.76 o
   2   8   0      117.92      113.79      1.84 o
   3   8   0      221.10      231.91      3.03 o
   4   8   0      445.89      454.62      6.09 o
   5   8   0        1.13        3.14      0.35 o
   6   8   0       35.33       28.40      1.20 o
   7   8   0      101.64      102.65      2.71 o
   8   8   0       48.17       42.70      2.19 o
   9   8   0      103.93       94.16      3.60 o
  10   8   0        2.62        1.88      0.63 o
  11   8   0       19.75       22.68      1.56 o
  -4   9   0        0.01        0.58      0.54 o
  -3   9   0        2.99        2.24      0.61 o
  -2   9   0        3.21        3.87      0.52 o
  -1   9   0       11.59       10.69      0.61 o
   0   9   0        2.07        2.67      0.65 o
   1   9   0       25.73       24.83      0.89 o
   2   9   0      138.98      122.95      2.04 o
   3   9   0        6.46        7.26      0.40 o
   4   9   0      315.83      302.48      4.28 o
   5   9   0        0.46        0.82      0.33 o
   6   9   0       41.61       48.05      1.28 o
   7   9   0        0.26        0.47      0.78 o
   8   9   0       23.14       21.74      1.72 o
   9   9   0       30.70       28.00      1.88 o
  10   9   0       32.61       35.50      2.03 o
  -3  10   0        0.89        0.16      0.78 o
  -2  10   0        0.29       -0.17      0.60 o
  -1  10   0       43.67       47.86      1.87 o
   0  10   0        0.00       -0.32      0.38 o
   1  10   0      124.51      120.44      2.32 o
   2  10   0      161.00      164.45      2.93 o
   3  10   0        0.20        0.03      0.32 o
   4  10   0       48.63       46.29      1.20 o
   5  10   0       45.84       50.79      1.82 o
   6  10   0       81.19       68.18      2.10 o
   7  10   0        0.14       -0.78      0.78 o
   8  10   0        7.55        6.26      1.09 o
   9  10   0       10.64        6.88      1.09 o
  10  10   0       10.71       12.04      1.41 o
  -1  11   0        1.29        0.55      0.66 o
   0  11   0        0.09        0.10      0.39 o
   1  11   0       12.11       10.17      0.85 o
   2  11   0        4.74        5.22      0.66 o
   3  11   0       17.86       15.48      1.72 o
   4  11   0        0.14       -0.19      0.43 o
   5  11   0       10.33        8.28      0.71 o
   6  11   0       40.00       42.32      1.61 o
   7  11   0        0.02       -0.78      0.78 o
   8  11   0        6.99        7.82      1.41 o
   9  11   0        1.26        0.78      0.94 o
   0  12   0        0.01        1.25      1.09 o
   1  12   0        0.51        0.32      0.71 o
   2  12   0       35.14       38.39      4.54 o
   3  12   0        0.02       -0.63      0.94 o
   4  12   0       17.84       17.36      1.88 o
   5  12   0        3.65        3.63      0.86 o
   6  12   0        8.98       10.92      0.98 o
   7  12   0       16.37       18.17      1.09 o
   8  12   0       14.38       20.02      2.03 o
   3  13   0       15.00       11.73      1.72 o
   4  13   0        0.55        1.09      1.09 o
   5  13   0        5.05        2.97      1.09 o
   6  13   0        0.00        0.17      1.17 o
  -8 -12   1        3.30        5.32      1.41 o
  -7 -12   1        0.17       -0.03      0.43 o
  -6 -12   1        7.02        6.83      0.94 o
  -5 -12   1       29.15       26.26      1.80 o
  -4 -12   1        2.10        1.88      1.09 o
  -3 -12   1        6.58        5.63      1.41 o
  -2 -12   1        1.11        1.64      0.77 o
  -1 -12   1        9.41        9.10      1.09 o
  -9 -11   1        0.00       -0.78      0.78 o
  -8 -11   1       22.75       26.43      2.19 o
  -7 -11   1        4.22        4.07      1.25 o
  -6 -11   1       12.67       11.84      0.73 o
  -5 -11   1       14.27       17.28      1.38 o
  -4 -11   1       15.12       14.92      0.91 o
  -3 -11   1       23.97       29.40      2.35 o
  -2 -11   1        1.13        1.14      0.71 o
  -1 -11   1        0.08        0.08      0.66 o
   0 -11   1        3.94        2.74      0.82 o
   1 -11   1        9.09       10.62      1.05 o
 -10 -10   1       24.08       24.56      2.03 o
  -9 -10   1        0.99       -0.47      0.78 o
  -8 -10   1       11.44       13.29      1.56 o
  -7 -10   1        6.79        4.22      1.09 o
  -6 -10   1        6.19        7.45      1.17 o
  -5 -10   1        5.50        5.31      0.54 o
  -4 -10   1       43.38       45.85      1.42 o
  -3 -10   1       63.51       60.12      2.49 o
  -2 -10   1        0.52       -0.36      0.36 o
  -1 -10   1       60.03       61.86      1.47 o
   0 -10   1        3.05        3.48      0.47 o
   1 -10   1        0.90        0.78      0.66 o
   2 -10   1        1.20        0.96      0.78 o
 -10  -9   1       16.93       13.45      1.41 o
  -9  -9   1        4.36        4.22      0.94 o
  -8  -9   1        4.69        3.13      0.94 o
  -7  -9   1       27.44       31.59      2.03 o
  -6  -9   1      113.49      107.78      2.71 o
  -5  -9   1        0.01        0.13      0.39 o
  -4  -9   1       79.66       74.97      1.41 o
  -3  -9   1       70.06       72.86      1.57 o
  -2  -9   1       14.70       17.40      0.65 o
  -1  -9   1      314.33      298.61      4.73 o
   0  -9   1       15.55       12.54      0.68 o
   1  -9   1       15.69       13.84      0.71 o
   2  -9   1       11.23       10.29      0.91 o
   3  -9   1        3.11        6.02      0.72 o
   4  -9   1        1.57        1.28      0.66 o
 -11  -8   1        1.48        1.72      0.78 o
 -10  -8   1       12.78       13.14      1.25 o
  -9  -8   1        1.08        2.50      0.78 o
  -8  -8   1        0.13        0.00      0.63 o
  -7  -8   1       17.15       13.29      1.25 o
  -6  -8   1        2.17        3.13      0.78 o
  -5  -8   1       25.85       24.81      0.68 o
  -4  -8   1      131.90      134.47      2.12 o
  -3  -8   1       44.20       46.72      1.00 o
  -2  -8   1      186.64      185.03      2.75 o
  -1  -8   1       43.69       43.79      0.93 o
   0  -8   1       36.14       35.61      0.91 o
   1  -8   1      180.86      192.37      2.93 o
   2  -8   1       37.97       41.64      1.96 o
   3  -8   1       12.53       11.72      0.68 o
   4  -8   1        2.02        3.19      0.57 o
   5  -8   1       13.89       16.39      0.95 o
 -11  -7   1        0.15       -0.31      0.47 o
 -10  -7   1        1.07        0.78      0.63 o
  -9  -7   1       75.64       66.94      2.66 o
  -8  -7   1       49.67       41.60      2.03 o
  -7  -7   1       45.54       39.32      1.38 o
  -6  -7   1      522.25      508.23      8.76 o
  -5  -7   1        0.28       -0.22      0.22 o
  -4  -7   1      780.29      811.05     10.51 o
  -3  -7   1      102.10       96.58      1.58 o
  -2  -7   1       60.98       62.71      0.97 o
  -1  -7   1        4.76        5.73      0.32 o
   0  -7   1      157.91      165.32      2.28 o
   1  -7   1       23.98       20.36      0.65 o
   2  -7   1       11.80        9.94      0.63 o
   3  -7   1       47.76       41.55      1.16 o
   4  -7   1        8.23        9.80      0.61 o
   5  -7   1        2.86        3.72      0.56 o
   6  -7   1        0.00       -0.78      0.94 o
 -11  -6   1        0.22        0.47      0.47 o
 -10  -6   1        0.60        0.47      0.47 o
  -9  -6   1        9.04        9.23      0.94 o
  -8  -6   1        0.63        0.74      0.78 o
  -7  -6   1        2.44        2.27      0.43 o
  -6  -6   1       19.09       19.77      0.81 o
  -5  -6   1      140.04      150.06      2.18 o
  -4  -6   1        6.71        6.68      0.32 o
  -3  -6   1       11.96        9.70      0.43 o
  -2  -6   1       41.56       27.99      0.59 o
  -1  -6   1      249.95      276.11      3.46 o
   0  -6   1        2.14        6.56      0.37 o
   1  -6   1        3.91        5.94      0.30 o
   2  -6   1      270.18      262.17      3.75 o
   3  -6   1      489.69      489.58      7.38 o
   4  -6   1       15.92       16.69      0.71 o
   5  -6   1        3.55        2.98      0.41 o
   6  -6   1        6.27        5.49      1.41 o
   7  -6   1        0.68        0.16      0.94 o
 -10  -5   1        1.69        1.56      0.47 o
  -9  -5   1        0.46       -0.24      0.24 o
  -8  -5   1      122.63      105.25      1.85 o
  -7  -5   1       54.51       52.72      1.06 o
  -6  -5   1       64.06       56.04      1.11 o
  -5  -5   1        9.43        7.15      0.57 o
  -4  -5   1     2230.61     2321.96     30.08 o
  -3  -5   1     1419.59     1495.13     14.03 o
  -2  -5   1        1.28        3.23      0.16 o
  -1  -5   1       16.48       20.02      0.66 o
   0  -5   1      636.86      707.14      8.26 o
   1  -5   1      167.07      170.95      2.19 o
   2  -5   1      169.38      158.50      2.16 o
   3  -5   1       80.05       84.11      1.63 o
   4  -5   1        1.76        0.16      0.31 o
   5  -5   1       91.14       71.86      1.66 o
   6  -5   1        4.70        4.91      0.71 o
   7  -5   1        0.71        1.09      0.94 o
 -10  -4   1       96.62      107.26      3.31 o
  -9  -4   1        0.32       -0.35      0.49 o
  -8  -4   1      104.94      104.57      2.16 o
  -7  -4   1       22.33       22.29      0.57 o
  -6  -4   1       60.58       80.58      1.57 o
  -5  -4   1      223.05      223.40      3.42 o
  -4  -4   1      948.17     1023.26     11.95 o
  -3  -4   1      225.24      258.04      2.53 o
  -2  -4   1       16.20       21.76      0.33 o
  -1  -4   1       20.65       23.18      0.37 o
   0  -4   1      184.59      197.05      2.45 o
   1  -4   1      177.03      184.29      2.03 o
   2  -4   1       80.00      108.18      1.72 o
   3  -4   1       20.02       25.86      0.66 o
   4  -4   1      166.75      159.73      2.64 o
   5  -4   1       66.56       63.49      2.14 o
   6  -4   1       60.70       57.10      2.07 o
   7  -4   1        6.42        6.98      0.86 o
   8  -4   1        3.98        4.54      1.09 o
 -11  -3   1       14.97       11.49      1.27 o
 -10  -3   1      128.42      144.39      3.40 o
  -9  -3   1       26.44       27.08      1.20 o
  -8  -3   1       17.08       14.62      0.81 o
  -7  -3   1        0.09       -0.10      0.29 o
  -6  -3   1      131.81      135.53      2.74 o
  -5  -3   1      107.69       99.06      1.62 o
  -4  -3   1        0.39        0.41      0.10 o
  -3  -3   1     2129.09     2185.72     27.57 o
  -2  -3   1     4399.32     4445.76     47.15 o
  -1  -3   1     1035.71     1093.79     10.25 o
   0  -3   1      275.91      266.20      2.85 o
   1  -3   1      109.51      117.68      1.19 o
   2  -3   1      480.73      586.00      6.35 o
   3  -3   1        0.30        0.04      0.18 o
   4  -3   1        0.02        0.33      0.15 o
   5  -3   1        0.43        1.78      0.52 o
   6  -3   1       45.29       35.01      1.47 o
   7  -3   1        0.96        1.18      0.60 o
   8  -3   1       10.93       11.57      1.01 o
 -11  -2   1        6.82        6.41      0.97 o
 -10  -2   1        7.44        6.96      0.84 o
  -9  -2   1       43.24       46.67      1.59 o
  -8  -2   1      203.69      193.80      4.00 o
  -7  -2   1       22.98       20.41      0.90 o
  -6  -2   1       22.89       23.82      0.87 o
  -5  -2   1        0.35        0.00      0.27 o
  -4  -2   1       60.75       79.36      2.19 o
  -3  -2   1     7471.09     7320.52    175.73 o
  -2  -2   1      796.29      858.73      9.08 o
  -1  -2   1      270.55      298.62      2.89 o
   0  -2   1     1473.00     1366.05     11.55 o
   1  -2   1      330.24      320.82      3.40 o
   2  -2   1      806.95      846.09      9.06 o
   3  -2   1      388.03      384.75      3.93 o
   4  -2   1       67.68       75.88      1.53 o
   5  -2   1      199.78      201.16      4.58 o
   6  -2   1      944.07      919.47     18.95 o
   7  -2   1       11.65       10.79      0.94 o
   8  -2   1        4.63        3.24      0.64 o
   9  -2   1        8.70       12.04      1.25 o
 -11  -1   1        0.26        0.31      0.47 o
 -10  -1   1       27.74       29.97      1.04 o
  -9  -1   1      170.37      161.11      3.57 o
  -8  -1   1        5.66        7.60      0.55 o
  -7  -1   1        2.15        2.52      0.45 o
  -6  -1   1       32.61       35.62      1.14 o
  -5  -1   1      332.27      339.93      7.46 o
  -4  -1   1       59.65       58.18      2.19 o
  -3  -1   1      218.44      246.52      4.30 o
  -2  -1   1     2164.34     2101.69     30.19 o
  -1  -1   1    13437.59    10887.35    370.68 o
   0  -1   1     4664.88     4217.32     37.51 o
   1  -1   1        0.11        1.15      0.06 o
   2  -1   1       56.85       49.59      0.69 o
   3  -1   1     1540.68     1629.58     26.45 o
   4  -1   1      108.61      122.02      2.30 o
   5  -1   1       50.23       67.08      1.95 o
   6  -1   1      137.28      139.68      2.76 o
   7  -1   1      129.43      131.57      3.38 o
   8  -1   1        2.55        1.26      0.55 o
   9  -1   1        1.40       -0.04      0.46 o
  10  -1   1        2.18        2.97      0.78 o
 -10   0   1        0.70        1.08      0.49 o
  -9   0   1        0.02        0.34      0.35 o
  -8   0   1       26.24       26.71      1.18 o
  -7   0   1       77.24       73.83      1.39 o
  -6   0   1      243.56      247.88      4.42 o
  -5   0   1      359.60      339.04      5.03 o
  -4   0   1      129.00      153.50      3.59 o
  -3   0   1      640.24      618.03     12.83 o
  -2   0   1       43.89       49.29      1.33 o
  -1   0   1     1091.22     1021.67     15.10 o
   0   0   1      514.00      479.41     10.08 o
   1   0   1        3.38        2.51      0.11 o
   2   0   1     1267.31     1230.86     17.36 o
   3   0   1       70.06       61.50      1.19 o
   4   0   1      285.70      285.85      4.27 o
   5   0   1      234.47      259.45      4.50 o
   6   0   1        7.59        5.11      0.33 o
   7   0   1      112.65      105.10      2.32 o
   8   0   1       46.36       42.14      1.35 o
   9   0   1        0.25        0.31      0.55 o
  10   0   1        1.05        0.63      0.63 o
 -10   1   1        4.63        5.47      0.94 o
  -9   1   1       29.40       31.73      1.25 o
  -8   1   1       31.13       32.66      1.15 o
  -7   1   1      292.79      286.65      5.32 o
  -6   1   1       21.01       21.75      0.64 o
  -5   1   1       22.10       25.83      0.65 o
  -4   1   1      168.89      222.51      3.81 o
  -3   1   1      270.78      251.35      3.74 o
  -2   1   1     1896.04     1827.76     21.15 o
  -1   1   1       66.11       63.28      0.69 o
   0   1   1     2422.81     2194.15     18.99 o
   1   1   1     5003.61     4492.17     56.86 o
   2   1   1     1503.22     1431.00     16.70 o
   3   1   1       15.57       12.51      0.27 o
   4   1   1      231.15      231.63      3.14 o
   5   1   1      489.72      493.00      6.49 o
   6   1   1       69.20       61.59      1.08 o
   7   1   1        0.48        0.35      0.20 o
   8   1   1       42.87       35.73      1.42 o
   9   1   1        0.68       -0.01      0.37 o
  10   1   1       14.06       19.62      0.96 o
  -9   2   1        0.74        2.75      0.64 o
  -8   2   1       10.30       11.87      1.56 o
  -7   2   1      185.02      193.97      3.88 o
  -6   2   1        0.12        0.20      0.36 o
  -5   2   1       90.46       85.13      2.05 o
  -4   2   1       10.51       10.28      0.68 o
  -3   2   1       33.62       29.66      0.69 o
  -2   2   1       51.79       54.86      0.75 o
  -1   2   1       27.90       27.63      0.37 o
   0   2   1      760.30      701.40      5.52 o
   1   2   1     1402.25     1347.36     12.04 o
   2   2   1     1384.70     1286.51     18.41 o
   3   2   1     1279.70     1223.71     15.71 o
   4   2   1       24.40       34.55      1.16 o
   5   2   1      355.08      417.03      7.34 o
   6   2   1      257.89      266.31      4.19 o
   7   2   1      319.44      317.41      4.35 o
   8   2   1      456.03      439.33      6.47 o
   9   2   1        5.71        5.33      0.52 o
  10   2   1        1.47        2.87      0.90 o
  11   2   1        0.02        0.63      0.47 o
  -9   3   1        0.02        0.16      0.63 o
  -8   3   1        0.80        1.79      0.54 o
  -7   3   1       56.23       51.76      1.84 o
  -6   3   1      396.18      378.11      8.27 o
  -5   3   1       24.78       22.57      0.87 o
  -4   3   1        2.85        3.24      0.21 o
  -3   3   1     1061.12     1219.41     13.47 o
  -2   3   1       19.26       13.96      0.30 o
  -1   3   1       10.16        7.12      0.20 o
   0   3   1     1559.15     1471.73     12.50 o
   1   3   1     1414.80     1365.71     11.60 o
   2   3   1     5918.88     5534.32     61.46 o
   3   3   1     1321.52     1318.33     18.84 o
   4   3   1       90.39       96.92      1.86 o
   5   3   1       25.62       37.90      0.91 o
   6   3   1      301.59      313.22      7.90 o
   7   3   1       29.44       24.45      0.68 o
   8   3   1      267.20      255.27      3.62 o
   9   3   1        9.97        9.40      0.49 o
  10   3   1        2.95        2.71      0.86 o
  11   3   1       11.89       14.68      0.86 o
  -8   4   1        0.45        0.03      0.64 o
  -7   4   1       17.44       14.56      1.01 o
  -6   4   1        2.92        2.89      0.64 o
  -5   4   1      295.96      291.42      6.62 o
  -4   4   1       34.48       34.15      0.65 o
  -3   4   1        0.00        0.05      0.14 o
  -2   4   1      476.50      482.43      5.27 o
  -1   4   1       17.10       15.51      0.32 o
   0   4   1       20.27       16.15      0.29 o
   1   4   1      197.39      210.89      2.01 o
   2   4   1     1399.12     1390.82     12.59 o
   3   4   1      112.71      119.49      1.70 o
   4   4   1      750.91      750.06     10.75 o
   5   4   1       40.60       52.50      1.19 o
   6   4   1      134.32      131.50      2.50 o
   7   4   1        7.71        9.23      0.59 o
   8   4   1        0.13       -0.25      0.25 o
   9   4   1        0.15        0.31      0.41 o
  10   4   1        4.00        5.04      0.45 o
  11   4   1       40.47       46.47      1.52 o
  -8   5   1       11.14       11.89      1.41 o
  -7   5   1        0.02       -0.31      0.55 o
  -6   5   1       20.85       17.31      1.16 o
  -5   5   1        5.00        5.59      0.71 o
  -4   5   1      120.39      128.23      2.20 o
  -3   5   1      216.58      215.66      3.41 o
  -2   5   1     1277.77     1252.50     16.72 o
  -1   5   1       90.30       92.05      1.13 o
   0   5   1       73.95       82.53      1.14 o
   1   5   1       48.45       38.83      0.58 o
   2   5   1     2837.09     2860.75     37.82 o
   3   5   1      161.22      185.07      2.15 o
   4   5   1        2.44        1.95      0.18 o
   5   5   1      100.92       99.28      1.68 o
   6   5   1       18.19       19.55      0.56 o
   7   5   1       28.08       21.46      0.76 o
   8   5   1        0.52        0.04      0.26 o
   9   5   1       32.54       32.25      1.21 o
  10   5   1       84.56       85.13      3.21 o
  11   5   1        0.06       -0.28      0.43 o
  -7   6   1        4.13        4.38      1.09 o
  -6   6   1       11.55       10.72      1.05 o
  -5   6   1        0.48        1.07      0.60 o
  -4   6   1      158.97      165.48      3.45 o
  -3   6   1        0.58        0.08      0.34 o
  -2   6   1        3.56        2.76      0.30 o
  -1   6   1       46.65       49.94      0.77 o
   0   6   1        2.34        6.72      0.28 o
   1   6   1     1309.64     1425.03     16.32 o
   2   6   1       89.87       84.99      1.22 o
   3   6   1      920.80      947.70      9.51 o
   4   6   1        8.58       14.47      0.86 o
   5   6   1       24.10       23.28      0.52 o
   6   6   1       37.14       28.56      0.73 o
   7   6   1       13.11       18.58      0.68 o
   8   6   1        3.54        4.92      0.86 o
   9   6   1       93.04       94.30      5.71 o
  10   6   1        3.98        5.24      0.78 o
  11   6   1       29.46       36.20      1.37 o
  -6   7   1        3.42        3.28      1.09 o
  -5   7   1        2.45        4.91      0.79 o
  -4   7   1       89.38       94.96      2.05 o
  -3   7   1       11.17        9.89      0.59 o
  -2   7   1      161.85      148.87      2.61 o
  -1   7   1      347.90      349.14      4.36 o
   0   7   1      443.70      438.63      4.97 o
   1   7   1      490.52      515.45      6.18 o
   2   7   1       23.04       19.81      0.48 o
   3   7   1      214.98      230.19      2.53 o
   4   7   1      190.17      200.80      2.54 o
   5   7   1        3.27        4.19      0.54 o
   6   7   1       41.98       43.88      1.44 o
   7   7   1       57.49       49.17      1.60 o
   8   7   1        4.73        6.11      1.41 o
   9   7   1        1.50        3.18      0.52 o
  10   7   1       32.29       26.39      1.18 o
  11   7   1        9.61        9.07      0.78 o
  -5   8   1        6.20        7.15      0.57 o
  -4   8   1        1.28        0.58      0.39 o
  -3   8   1        9.89       11.02      0.63 o
  -2   8   1      160.81      166.58      2.96 o
  -1   8   1      107.69      104.97      1.63 o
   0   8   1      138.07      129.20      1.91 o
   1   8   1      190.03      188.16      2.81 o
   2   8   1        3.99        5.56      0.35 o
   3   8   1        0.07       -0.22      0.22 o
   4   8   1      259.85      265.03      3.86 o
   5   8   1      654.82      666.40      9.69 o
   6   8   1       11.61       13.09      1.72 o
   7   8   1      264.47      241.50      5.53 o
   8   8   1       29.55       28.60      1.27 o
   9   8   1        8.95       10.64      1.09 o
  10   8   1        8.21        9.38      0.94 o
  11   8   1        1.57        1.41      0.63 o
  -4   9   1        0.19        0.70      0.54 o
  -3   9   1        5.25        4.05      0.63 o
  -2   9   1        8.91        9.92      0.63 o
  -1   9   1        0.02       -0.28      0.28 o
   0   9   1       12.58       13.22      0.59 o
   1   9   1      175.51      162.78      2.56 o
   2   9   1       86.03       82.42      1.66 o
   3   9   1        7.71        7.21      0.42 o
   4   9   1       69.47       73.54      1.56 o
   5   9   1       87.52       89.80      1.96 o
   6   9   1      219.01      210.60      6.80 o
   7   9   1       15.48       17.32      1.05 o
   8   9   1       21.73       16.42      1.41 o
   9   9   1       28.41       27.37      1.88 o
  10   9   1        5.31        6.10      0.94 o
  11   9   1        0.00        0.47      0.63 o
  -3  10   1       18.64       22.55      1.35 o
  -2  10   1        1.12        1.54      0.64 o
  -1  10   1        9.83        9.19      1.33 o
   0  10   1        0.08        0.76      0.38 o
   1  10   1        4.34        3.63      0.46 o
   2  10   1       86.66       87.75      1.66 o
   3  10   1       25.99       21.92      0.73 o
   4  10   1      310.79      309.46      4.92 o
   5  10   1        5.35        4.70      0.42 o
   6  10   1       11.95       16.21      0.83 o
   7  10   1       12.95       13.14      1.41 o
   8  10   1        0.19        0.78      0.78 o
   9  10   1       18.76       15.17      1.56 o
  10  10   1       35.11       43.79      2.50 o
  -2  11   1        0.83        0.63      0.94 o
  -1  11   1        2.70        2.21      0.71 o
   0  11   1       41.76       48.00      2.05 o
   1  11   1       37.44       38.15      1.16 o
   2  11   1       11.70       11.36      0.65 o
   3  11   1        4.53        3.23      0.49 o
   4  11   1       12.59       14.20      0.70 o
   5  11   1        6.30        4.27      0.53 o
   6  11   1       12.85       11.27      0.73 o
   7  11   1        8.83       13.45      1.56 o
   8  11   1        1.44        0.31      0.94 o
   9  11   1      106.80      109.96      4.54 o
   0  12   1        9.45       12.41      1.16 o
   1  12   1        0.01        0.41      0.57 o
   2  12   1       44.88       52.02      2.08 o
   3  12   1        0.67       -0.31      0.94 o
   4  12   1       61.01       53.49      2.97 o
   5  12   1       12.75       13.37      1.13 o
   6  12   1        0.66        1.09      0.48 o
   7  12   1        1.07        0.53      0.63 o
   8  12   1        0.09        0.00      1.09 o
   9  12   1       16.72       21.43      2.03 o
   2  13   1       21.09       21.49      1.54 o
   3  13   1       15.03       14.55      1.88 o
   4  13   1        2.53        2.66      1.25 o
   5  13   1        1.86        2.66      1.09 o
   6  13   1        0.01        0.93      0.71 o
   7  13   1        0.11       -0.17      0.54 o
  -7 -12   2       21.75       24.92      1.23 o
  -6 -12   2        0.00       -0.04      1.25 o
  -5 -12   2        5.19        2.88      0.86 o
  -4 -12   2       11.86       12.67      1.72 o
  -3 -12   2        1.21        0.00      1.09 o
  -2 -12   2        1.86        1.85      0.82 o
  -8 -11   2        7.03        7.82      1.56 o
  -7 -11   2        6.33        7.82      1.41 o
  -6 -11   2        5.70        7.14      0.64 o
  -5 -11   2        9.54       12.77      1.17 o
  -4 -11   2       44.89       43.12      3.05 o
  -3 -11   2       21.07       20.80      2.03 o
  -2 -11   2       13.16       15.51      1.56 o
  -1 -11   2       12.85       10.83      1.13 o
   0 -11   2       23.14       24.45      1.54 o
  -9 -10   2        1.30        1.56      0.94 o
  -8 -10   2        6.95        5.79      1.25 o
  -7 -10   2       42.38       42.86      2.66 o
  -6 -10   2       81.61       86.28      2.56 o
  -5 -10   2        4.28        5.45      0.59 o
  -4 -10   2        0.23       -0.36      0.43 o
  -3 -10   2       69.81       65.18      1.62 o
  -2 -10   2       31.64       34.39      1.24 o
  -1 -10   2       96.67       94.72      2.92 o
   0 -10   2        6.25        6.73      0.64 o
   1 -10   2        0.33        0.18      0.60 o
   2 -10   2        2.59        3.85      0.75 o
 -10  -9   2        0.09        0.16      0.78 o
  -9  -9   2       34.81       38.48      2.35 o
  -8  -9   2       14.67       10.01      1.41 o
  -7  -9   2       49.44       47.08      2.66 o
  -6  -9   2       38.75       35.80      1.64 o
  -5  -9   2        0.02        0.07      0.39 o
  -4  -9   2       60.41       53.76      1.51 o
  -3  -9   2        0.04       -0.29      0.35 o
  -2  -9   2      155.93      165.74      2.61 o
  -1  -9   2        3.49        3.44      0.46 o
   0  -9   2       26.40       32.31      1.11 o
   1  -9   2       13.83       14.34      2.19 o
   2  -9   2       44.98       41.33      1.76 o
   3  -9   2        4.39        5.86      1.25 o
 -11  -8   2        0.59        1.09      0.78 o
 -10  -8   2        5.88        7.04      1.09 o
  -9  -8   2       64.90       51.46      2.50 o
  -8  -8   2       66.45       72.73      3.28 o
  -7  -8   2       88.15       74.92      3.28 o
  -6  -8   2      155.51      152.82      3.98 o
  -5  -8   2       22.92       25.40      0.88 o
  -4  -8   2      128.10      129.05      2.28 o
  -3  -8   2        2.02        0.57      0.19 o
  -2  -8   2        8.27        8.04      0.47 o
  -1  -8   2       28.46       26.17      0.81 o
   0  -8   2        0.94        0.09      0.33 o
   1  -8   2       24.65       28.65      0.83 o
   2  -8   2       49.51       51.72      1.61 o
   3  -8   2       14.91       12.97      0.87 o
   4  -8   2        7.64       10.10      0.78 o
 -11  -7   2        8.74        9.54      0.94 o
 -10  -7   2        1.25        1.72      0.63 o
  -9  -7   2        5.16        3.75      0.78 o
  -8  -7   2        0.08        1.09      0.63 o
  -7  -7   2       24.12       22.96      1.72 o
  -6  -7   2      319.86      328.33     15.33 o
  -5  -7   2      340.68      337.09      4.57 o
  -4  -7   2       14.07       15.80      0.60 o
  -3  -7   2        5.57        6.14      0.31 o
  -2  -7   2      266.43      263.02      3.36 o
  -1  -7   2       48.57       52.94      0.98 o
   0  -7   2      228.13      217.80      2.92 o
   1  -7   2       36.47       39.95      0.95 o
   2  -7   2      547.90      542.00      9.38 o
   3  -7   2       35.34       34.51      1.22 o
   4  -7   2        0.63        1.89      0.40 o
   5  -7   2        0.04        0.34      0.56 o
 -11  -6   2       27.35       31.28      1.56 o
 -10  -6   2      107.26       95.25      3.44 o
  -9  -6   2       39.50       38.63      1.88 o
  -8  -6   2       49.41       58.13      1.96 o
  -7  -6   2       64.05       71.40      1.68 o
  -6  -6   2        3.30        4.64      0.63 o
  -5  -6   2       78.60       80.83      1.47 o
  -4  -6   2        6.49        9.71      0.41 o
  -3  -6   2      154.07      148.51      1.75 o
  -2  -6   2      119.19      134.41      1.69 o
  -1  -6   2       11.84       12.26      0.43 o
   0  -6   2       30.22       32.43      0.71 o
   1  -6   2        3.91        5.87      0.38 o
   2  -6   2      163.17      161.28      2.43 o
   3  -6   2      130.34      137.14      2.49 o
   4  -6   2       26.53       24.78      1.40 o
   5  -6   2        8.28        6.93      0.52 o
   6  -6   2        4.24        7.04      1.25 o
 -11  -5   2        4.36        3.75      0.47 o
 -10  -5   2       14.31       14.70      0.94 o
  -9  -5   2        4.61        5.42      0.54 o
  -8  -5   2       11.18       12.42      0.64 o
  -7  -5   2       12.74       13.16      0.57 o
  -6  -5   2        0.19        1.93      0.33 o
  -5  -5   2        3.54        3.62      0.32 o
  -4  -5   2      217.93      201.11      2.29 o
  -3  -5   2      490.89      532.09      5.51 o
  -2  -5   2       30.97       34.78      0.52 o
  -1  -5   2      402.99      430.99      6.06 o
   0  -5   2      161.75      171.83      2.26 o
   1  -5   2        5.09        5.58      0.27 o
   2  -5   2       97.49       95.01      1.40 o
   3  -5   2        4.61        6.60      0.46 o
   4  -5   2        4.06        4.15      0.39 o
   5  -5   2       26.49       22.55      0.84 o
   6  -5   2       16.18       14.11      1.09 o
   7  -5   2        1.09        0.94      0.94 o
 -10  -4   2       49.80       49.43      2.97 o
  -9  -4   2       17.28       15.24      0.63 o
  -8  -4   2       12.10       11.40      0.43 o
  -7  -4   2        2.68        1.78      0.22 o
  -6  -4   2       33.19       33.57      0.78 o
  -5  -4   2        8.12       10.78      0.50 o
  -4  -4   2     1365.02     1372.30     15.96 o
  -3  -4   2      186.25      195.76      1.98 o
  -2  -4   2      114.02       96.16      0.95 o
  -1  -4   2       81.14       87.00      1.10 o
   0  -4   2      109.36      127.55      1.59 o
   1  -4   2      135.40      161.51      1.97 o
   2  -4   2        1.40        1.11      0.16 o
   3  -4   2      129.93      132.14      2.26 o
   4  -4   2       56.17       48.78      1.19 o
   5  -4   2       24.15       17.71      0.66 o
   6  -4   2       27.61       27.79      1.43 o
   7  -4   2       19.23       15.85      1.20 o
   8  -4   2        0.22       -0.47      0.78 o
 -11  -3   2        3.89        2.19      1.41 o
 -10  -3   2        6.11        6.42      0.78 o
  -9  -3   2       20.05       22.28      1.08 o
  -8  -3   2      299.20      300.66      5.69 o
  -7  -3   2        0.05       -0.29      0.29 o
  -6  -3   2        3.34        2.51      0.25 o
  -5  -3   2      312.99      354.29      5.23 o
  -4  -3   2        4.40        4.69      0.23 o
  -3  -3   2     2203.41     2254.98     21.02 o
  -2  -3   2      211.12      206.26      2.18 o
  -1  -3   2      291.29      289.77      2.82 o
   0  -3   2       18.38       15.49      0.32 o
   1  -3   2      638.80      729.85      7.38 o
   2  -3   2      709.07      756.60      8.17 o
   3  -3   2        0.11       -0.12      0.12 o
   4  -3   2       89.16       89.39      1.54 o
   5  -3   2        7.19        7.09      1.80 o
   6  -3   2       74.90       67.13      2.19 o
   7  -3   2        2.00        1.31      0.86 o
   8  -3   2        1.75        2.15      1.17 o
 -11  -2   2        0.59       -0.52      0.63 o
 -10  -2   2        0.78        0.88      0.60 o
  -9  -2   2       83.46       83.03      2.23 o
  -8  -2   2       82.83       85.62      2.16 o
  -7  -2   2       25.08       26.76      1.37 o
  -6  -2   2        7.95        3.73      0.39 o
  -5  -2   2      263.98      277.91      6.19 o
  -4  -2   2        0.72        0.72      0.13 o
  -3  -2   2     1044.89     1104.70     14.08 o
  -2  -2   2     5209.87     4965.75     46.84 o
  -1  -2   2     3973.63     3691.49     32.88 o
   0  -2   2        9.59        6.57      0.25 o
   1  -2   2       28.79       26.02      0.47 o
   2  -2   2      945.83      983.78      9.81 o
   3  -2   2       10.69       16.99      0.40 o
   4  -2   2        1.05        1.89      0.26 o
   5  -2   2      118.40      104.48      2.74 o
   6  -2   2        2.50        0.28      0.49 o
   7  -2   2        3.00        2.63      0.64 o
   8  -2   2        6.52        5.58      0.66 o
   9  -2   2        1.88        1.41      0.78 o
 -11  -1   2        0.07       -0.06      0.39 o
 -10  -1   2        0.02        0.61      0.37 o
  -9  -1   2        5.07        4.49      0.84 o
  -8  -1   2      407.00      400.05      7.43 o
  -7  -1   2       59.24       58.05      1.59 o
  -6  -1   2      102.56      100.85      2.89 o
  -5  -1   2      138.52      149.90      3.59 o
  -4  -1   2      721.75      698.73     70.23 o
  -3  -1   2      166.35      170.97      2.60 o
  -2  -1   2     4196.67     4021.89     51.29 o
  -1  -1   2       31.76       29.72      0.38 o
   0  -1   2      463.99      448.57      4.25 o
   1  -1   2     1213.22     1214.81     10.79 o
   2  -1   2      577.56      618.19      6.66 o
   3  -1   2      682.79      713.77      8.13 o
   4  -1   2      149.62      164.94      3.09 o
   5  -1   2       36.86       42.86      1.22 o
   6  -1   2       49.08       51.23      1.73 o
   7  -1   2        5.32        5.06      0.57 o
   8  -1   2       26.74       24.14      1.10 o
   9  -1   2        0.02        0.29      0.46 o
 -10   0   2        0.01       -0.41      0.41 o
  -9   0   2        7.86        7.23      0.57 o
  -8   0   2       40.94       39.19      1.46 o
  -7   0   2      157.63      149.92      3.91 o
  -6   0   2       21.22       20.90      0.63 o
  -5   0   2       66.21       56.41      0.99 o
  -4   0   2     1475.27     1502.34     21.56 o
  -3   0   2       20.52       14.59      0.27 o
  -2   0   2        6.76        5.34      0.23 o
  -1   0   2        1.28        1.43      0.09 o
   0   0   2      615.89      605.61      6.70 o
   1   0   2     1678.36     1602.61     14.29 o
   2   0   2       85.78      101.20      1.19 o
   3   0   2      870.56      852.71     12.20 o
   4   0   2      867.21      886.72     12.74 o
   5   0   2       40.89       44.55      1.44 o
   6   0   2        6.26        4.71      0.57 o
   7   0   2       10.50        8.90      0.73 o
   8   0   2       27.68       26.55      1.28 o
   9   0   2        9.50        7.40      0.68 o
  10   0   2        1.74        2.50      0.78 o
 -10   1   2       13.16       15.79      1.49 o
  -9   1   2        5.44        5.66      0.74 o
  -8   1   2       26.04       22.18      1.70 o
  -7   1   2      326.62      330.11      6.02 o
  -6   1   2        0.53        0.26      0.34 o
  -5   1   2      274.93      274.23      4.19 o
  -4   1   2       43.07       58.74      1.05 o
  -3   1   2      402.40      394.33      5.74 o
  -2   1   2      477.47      434.37      5.09 o
  -1   1   2    14286.23    12116.51    136.03 o
   0   1   2     4890.23     4481.54     40.41 o
   1   1   2       67.90       69.12      1.23 o
   2   1   2      160.57      166.87      1.65 o
   3   1   2      135.33      136.12      2.14 o
   4   1   2        4.93        7.67      0.45 o
   5   1   2       21.24       23.50      0.89 o
   6   1   2      163.80      168.93      2.79 o
   7   1   2        2.14        4.11      0.38 o
   8   1   2       26.18       17.34      0.84 o
   9   1   2        4.52        4.35      0.50 o
  10   1   2        6.39        6.57      0.63 o
  -9   2   2        1.65        2.48      0.64 o
  -8   2   2       64.54       62.00      2.15 o
  -7   2   2       26.08       19.13      1.30 o
  -6   2   2       50.73       46.52      1.86 o
  -5   2   2       32.90       31.93      0.93 o
  -4   2   2       99.05       98.77      1.72 o
  -3   2   2      162.32      164.76      2.59 o
  -2   2   2     2699.47     2714.22     28.52 o
  -1   2   2       60.88       67.98      0.74 o
   0   2   2     1182.04     1092.03      9.32 o
   1   2   2      596.78      553.61      5.03 o
   2   2   2     4142.15     3857.37     47.97 o
   3   2   2     1196.62     1108.79     22.28 o
   4   2   2      268.22      271.86      4.07 o
   5   2   2      159.03      169.08      2.68 o
   6   2   2      770.44      815.21     11.77 o
   7   2   2      318.60      335.71      5.98 o
   8   2   2      702.39      715.43     12.34 o
   9   2   2       50.80       56.00      1.61 o
  10   2   2        6.12        5.91      0.63 o
  11   2   2        9.51       10.17      0.94 o
  -9   3   2       14.44       16.42      1.41 o
  -8   3   2        9.94        7.28      1.49 o
  -7   3   2       51.49       43.09      1.40 o
  -6   3   2        9.29        7.73      0.62 o
  -5   3   2       51.77       53.01      1.43 o
  -4   3   2      117.60      137.31      2.70 o
  -3   3   2      103.86       98.57      1.19 o
  -2   3   2       95.78       97.80      1.04 o
  -1   3   2     1005.65      982.62      8.79 o
   0   3   2      708.12      676.67      5.57 o
   1   3   2    16681.80    14401.03    279.54 o
   2   3   2      644.94      675.73      9.56 o
   3   3   2      305.49      313.12      6.46 o
   4   3   2      622.70      587.53      9.87 o
   5   3   2       67.22       71.25      1.47 o
   6   3   2      108.23       90.65      2.25 o
   7   3   2       18.01       18.99      0.66 o
   8   3   2        8.36        8.59      0.92 o
   9   3   2       70.95       72.46      2.11 o
  10   3   2        0.46        0.58      0.43 o
  11   3   2        0.55       -0.16      0.47 o
  -8   4   2        4.92        5.01      0.78 o
  -7   4   2        2.44        4.14      0.71 o
  -6   4   2       76.64       81.28      2.52 o
  -5   4   2       86.59       88.54      2.12 o
  -4   4   2        1.79        2.82      0.18 o
  -3   4   2        2.81        3.06      0.30 o
  -2   4   2       11.39       11.82      0.32 o
  -1   4   2      558.82      581.91      5.29 o
   0   4   2      264.37      266.06      2.51 o
   1   4   2      725.58      731.64      6.59 o
   2   4   2       56.67       51.29      0.68 o
   3   4   2     1788.19     1746.09     21.57 o
   4   4   2     1152.87     1178.72     23.19 o
   5   4   2      305.12      341.35      6.02 o
   6   4   2       80.42       85.63      1.81 o
   7   4   2      204.12      207.11      3.83 o
   8   4   2       34.81       28.54      1.72 o
   9   4   2      115.24      105.08      2.77 o
  10   4   2        8.11        9.04      0.86 o
  11   4   2        2.90        4.32      0.70 o
  -8   5   2        4.04        5.16      1.09 o
  -7   5   2        5.73        1.68      0.64 o
  -6   5   2        0.02        0.80      0.60 o
  -5   5   2       73.73       75.71      2.36 o
  -4   5   2        2.86        2.13      0.31 o
  -3   5   2        4.70        3.21      0.30 o
  -2   5   2      708.82      770.00      8.31 o
  -1   5   2      251.33      248.75      2.67 o
   0   5   2       69.54       76.13      0.96 o
   1   5   2      215.04      212.29      2.30 o
   2   5   2       97.44       84.48      1.02 o
   3   5   2      363.68      377.90      4.20 o
   4   5   2       86.61       85.50      1.18 o
   5   5   2      426.78      417.81      9.26 o
   6   5   2        1.89        5.12      0.38 o
   7   5   2      182.83      180.74      3.41 o
   8   5   2        6.67        6.08      0.54 o
   9   5   2        3.85        5.99      0.56 o
  10   5   2       57.29       55.23      1.73 o
  11   5   2       68.00       74.68      2.25 o
  -7   6   2        2.38        1.72      0.94 o
  -6   6   2        0.06        0.50      0.60 o
  -5   6   2      110.38       98.31      2.92 o
  -4   6   2      566.34      558.69      8.27 o
  -3   6   2       39.61       37.66      0.97 o
  -2   6   2       24.18       26.48      0.93 o
  -1   6   2       70.41       66.16      0.91 o
   0   6   2       14.40       19.94      0.41 o
   1   6   2     1504.20     1600.38     17.02 o
   2   6   2      154.54      152.97      1.86 o
   3   6   2       61.23       75.29      0.96 o
   4   6   2        0.39        1.30      0.23 o
   5   6   2       87.99       85.67      1.30 o
   6   6   2       12.68       16.18      0.56 o
   7   6   2      341.67      333.06      7.23 o
   8   6   2        1.63        1.55      0.78 o
   9   6   2       23.63       24.30      1.64 o
  10   6   2        3.02        4.81      0.63 o
  11   6   2       34.15       35.89      2.19 o
  -6   7   2       15.98       17.21      1.72 o
  -5   7   2        0.43        2.33      0.71 o
  -4   7   2        0.08       -0.31      0.31 o
  -3   7   2       19.38       16.84      0.73 o
  -2   7   2       30.64       30.04      0.91 o
  -1   7   2        0.58       -0.10      0.19 o
   0   7   2      469.54      491.62      5.57 o
   1   7   2        1.61        0.00      0.18 o
   2   7   2        0.49        0.78      0.24 o
   3   7   2      145.28      138.04      1.72 o
   4   7   2       37.01       35.43      0.62 o
   5   7   2      119.70      113.72      1.66 o
   6   7   2       48.09       40.38      1.38 o
   7   7   2        1.03       -0.02      0.39 o
   8   7   2       45.64       51.43      1.69 o
   9   7   2       16.41       13.17      0.86 o
  10   7   2       42.58       35.47      1.56 o
  11   7   2       13.77       14.84      0.95 o
  -6   8   2        4.22        6.10      1.41 o
  -5   8   2        1.64        1.96      0.41 o
  -4   8   2        6.01        5.67      0.49 o
  -3   8   2        6.16        5.38      0.54 o
  -2   8   2       67.43       61.49      1.46 o
  -1   8   2        1.94        1.81      0.33 o
   0   8   2        0.99        1.10      0.24 o
   1   8   2       46.27       53.63      1.08 o
   2   8   2        3.95        2.20      0.29 o
   3   8   2        0.23       -0.22      0.22 o
   4   8   2       31.13       33.83      0.91 o
   5   8   2        3.59        2.08      0.83 o
   6   8   2       20.15       21.02      1.05 o
   7   8   2       61.17       50.16      1.71 o
   8   8   2       16.54       15.04      0.94 o
   9   8   2       35.49       31.39      1.35 o
  10   8   2        0.10        0.06      0.52 o
  11   8   2        9.10       10.79      1.09 o
  -5   9   2        2.71        3.91      1.25 o
  -4   9   2        3.96        6.33      0.76 o
  -3   9   2       10.86       14.03      0.73 o
  -2   9   2        8.61        6.50      0.54 o
  -1   9   2       67.96       63.98      1.27 o
   0   9   2      395.27      406.20      5.09 o
   1   9   2        1.47       -0.26      0.26 o
   2   9   2      324.11      302.95      4.25 o
   3   9   2       20.62       23.69      0.72 o
   4   9   2      201.13      180.43      3.16 o
   5   9   2       23.80       24.53      0.83 o
   6   9   2      582.65      584.67     16.96 o
   7   9   2       98.22       93.70      4.07 o
   8   9   2       66.25       60.98      2.04 o
   9   9   2        0.36        0.34      0.52 o
  10   9   2       21.61       21.74      1.56 o
  11   9   2        8.01        7.35      0.94 o
  -3  10   2        2.95        3.42      1.88 o
  -2  10   2       35.87       40.06      2.10 o
  -1  10   2       63.22       72.00      1.92 o
   0  10   2        3.90        3.57      0.56 o
   1  10   2       30.06       28.22      0.94 o
   2  10   2       33.17       31.47      0.90 o
   3  10   2       38.13       37.77      0.97 o
   4  10   2       39.12       34.32      1.67 o
   5  10   2        0.00        0.19      0.55 o
   6  10   2       34.46       29.81      0.90 o
   7  10   2        9.08        5.72      0.77 o
   8  10   2       70.65       67.73      3.13 o
   9  10   2        6.63        5.16      1.09 o
  10  10   2        7.07        6.88      1.09 o
  -2  11   2       16.88       19.55      1.72 o
  -1  11   2        6.39        6.60      0.86 o
   0  11   2        7.22        6.77      0.57 o
   1  11   2        0.25       -0.38      0.38 o
   2  11   2        6.93        7.80      0.57 o
   3  11   2       33.46       29.01      1.11 o
   4  11   2        0.33        0.13      0.36 o
   5  11   2        0.04        0.21      0.36 o
   6  11   2       93.72      100.05      2.00 o
   7  11   2        1.59        1.72      0.94 o
   8  11   2       84.46       84.77      3.75 o
   9  11   2        1.44        0.47      0.94 o
  -1  12   2        0.04       -0.63      0.78 o
   0  12   2        2.20        2.66      0.77 o
   1  12   2       22.03       27.35      1.95 o
   2  12   2       12.88       13.99      0.96 o
   3  12   2        6.01        5.03      0.77 o
   4  12   2        4.20        2.88      0.69 o
   5  12   2        2.16        2.39      0.53 o
   6  12   2        0.70        0.62      0.48 o
   7  12   2       12.03       14.59      1.88 o
   8  12   2       43.70       50.36      2.97 o
   9  12   2       79.53       76.48      3.75 o
   2  13   2       16.53       20.60      3.99 o
   3  13   2       42.46       50.05      3.13 o
   4  13   2        1.16        1.41      1.09 o
   5  13   2       32.85       31.76      2.35 o
   6  13   2        1.45        1.64      0.94 o
   7  13   2       14.97       16.39      1.13 o
   8  13   2        1.69        1.72      1.09 o
  -5 -12   3       10.05       11.42      1.56 o
  -4 -12   3        5.19        3.44      1.25 o
  -8 -11   3        0.41        0.94      1.09 o
  -7 -11   3       17.96       20.33      2.03 o
  -6 -11   3        2.58        3.28      0.75 o
  -5 -11   3        8.32       10.89      1.25 o
  -4 -11   3        0.71        0.00      0.94 o
  -3 -11   3        2.21       -0.47      0.94 o
  -2 -11   3        1.23        1.50      0.86 o
  -1 -11   3       13.76       13.84      1.20 o
  -9 -10   3       13.99       14.08      1.72 o
  -8 -10   3        9.84       11.11      1.56 o
  -7 -10   3       41.63       47.55      2.97 o
  -6 -10   3        0.65       -0.17      0.55 o
  -5 -10   3        0.13       -0.40      0.40 o
  -4 -10   3        7.91        8.30      0.74 o
  -3 -10   3       23.36       28.32      2.82 o
  -2 -10   3        0.20        0.79      0.55 o
  -1 -10   3       25.39       29.62      2.11 o
   0 -10   3        3.77        2.95      0.75 o
   1 -10   3        2.74        2.82      1.09 o
 -10  -9   3       15.14       20.18      1.88 o
  -9  -9   3        9.84       11.26      1.41 o
  -8  -9   3       18.35       14.70      1.56 o
  -7  -9   3       36.50       31.91      2.35 o
  -6  -9   3       72.72       69.90      3.13 o
  -5  -9   3       13.28       12.12      0.99 o
  -4  -9   3      157.18      151.48      2.82 o
  -3  -9   3        8.03        7.30      0.68 o
  -2  -9   3        5.96        6.39      0.57 o
  -1  -9   3        2.90        3.40      0.53 o
   0  -9   3       22.89       28.67      1.08 o
   1  -9   3       30.13       34.52      1.65 o
   2  -9   3        0.00       -0.55      0.55 o
   3  -9   3        2.26        2.62      0.71 o
 -10  -8   3        3.62        2.50      0.78 o
  -9  -8   3        5.94        4.85      0.94 o
  -8  -8   3       73.84       69.45      3.28 o
  -7  -8   3        1.17        1.25      0.94 o
  -6  -8   3       36.54       28.28      1.88 o
  -5  -8   3        0.27        0.38      0.50 o
  -4  -8   3       36.63       36.39      1.06 o
  -3  -8   3       40.47       43.31      1.49 o
  -2  -8   3        7.96        7.61      0.44 o
  -1  -8   3      374.47      379.14      5.82 o
   0  -8   3       34.83       37.20      1.08 o
   1  -8   3       12.08       12.59      0.65 o
   2  -8   3        1.04        1.16      0.55 o
   3  -8   3        1.11        2.21      0.55 o
   4  -8   3        9.15       11.30      0.81 o
 -11  -7   3        5.21        4.07      0.78 o
 -10  -7   3        2.84        3.60      0.78 o
  -9  -7   3        1.98        3.13      0.78 o
  -8  -7   3        3.61        2.50      0.78 o
  -7  -7   3      234.83      209.95     20.18 o
  -6  -7   3      168.89      164.23      5.79 o
  -5  -7   3      236.26      233.35      4.68 o
  -4  -7   3      142.12      133.49      2.38 o
  -3  -7   3       26.84       29.32      0.69 o
  -2  -7   3       19.39       18.49      0.59 o
  -1  -7   3        8.60        7.79      0.51 o
   0  -7   3       34.94       34.23      0.90 o
   1  -7   3      169.51      169.11      2.63 o
   2  -7   3       33.85       40.46      1.35 o
   3  -7   3        2.13        0.73      0.48 o
   4  -7   3        0.96        1.56      0.47 o
   5  -7   3        7.01        8.34      0.70 o
 -11  -6   3       16.40       16.27      1.25 o
 -10  -6   3       13.60       14.39      1.25 o
  -9  -6   3       22.54       26.43      1.56 o
  -8  -6   3        0.65        0.19      0.49 o
  -7  -6   3       72.01       67.19      2.09 o
  -6  -6   3       67.58       65.14      2.27 o
  -5  -6   3       44.20       39.98      0.77 o
  -4  -6   3       88.23       92.50      1.49 o
  -3  -6   3        0.36        0.59      0.34 o
  -2  -6   3       24.87       27.90      0.54 o
  -1  -6   3       25.98       26.35      0.64 o
   0  -6   3       16.66       19.31      0.57 o
   1  -6   3      289.30      289.71      4.05 o
   2  -6   3       19.87       17.39      1.07 o
   3  -6   3       36.73       34.20      1.19 o
   4  -6   3        8.76        9.94      0.83 o
   5  -6   3        9.04       10.17      0.68 o
   6  -6   3       11.57       13.14      1.72 o
 -11  -5   3       92.98      101.51      3.44 o
 -10  -5   3       36.99       35.82      1.56 o
  -9  -5   3        1.64        1.62      1.17 o
  -8  -5   3       12.58       10.73      0.75 o
  -7  -5   3       47.83       46.12      1.58 o
  -6  -5   3       16.53       20.38      0.76 o
  -5  -5   3        5.53        6.62      0.27 o
  -4  -5   3      144.13      154.07      1.53 o
  -3  -5   3       13.97       18.65      0.36 o
  -2  -5   3      331.64      367.82      3.66 o
  -1  -5   3      169.01      184.45      2.41 o
   0  -5   3       37.56       41.84      0.80 o
   1  -5   3      229.89      229.58      2.73 o
   2  -5   3        1.97        2.02      0.26 o
   3  -5   3       74.33       69.74      1.49 o
   4  -5   3      140.18      120.25      2.27 o
   5  -5   3        0.61       -0.01      0.36 o
   6  -5   3        2.22        2.64      0.75 o
   7  -5   3        8.15       14.23      1.72 o
 -10  -4   3        0.89        1.20      0.70 o
  -9  -4   3        0.65        0.57      0.40 o
  -8  -4   3        9.55        6.88      0.38 o
  -7  -4   3        0.73        0.41      0.22 o
  -6  -4   3       58.35       66.37      1.28 o
  -5  -4   3      738.33      771.34     11.52 o
  -4  -4   3      372.87      355.03      3.97 o
  -3  -4   3      468.14      500.33      4.81 o
  -2  -4   3      330.89      376.00      3.49 o
  -1  -4   3      194.53      211.59      2.39 o
   0  -4   3      268.78      278.27      3.44 o
   1  -4   3      109.20      120.87      1.56 o
   2  -4   3        0.10        0.72      0.51 o
   3  -4   3       12.26       11.78      0.54 o
   4  -4   3       80.26       77.06      1.55 o
   5  -4   3       13.20        9.84      0.59 o
   6  -4   3       21.39       21.35      2.58 o
   7  -4   3        0.09        0.00      0.55 o
 -11  -3   3       67.92       87.90      4.54 o
 -10  -3   3       24.06       23.15      2.19 o
  -9  -3   3        8.11        8.81      0.75 o
  -8  -3   3        8.88        6.09      0.39 o
  -7  -3   3        0.49        0.20      0.30 o
  -6  -3   3       22.86       21.93      0.61 o
  -5  -3   3     1015.14     1046.20     13.41 o
  -4  -3   3        0.10       -0.01      0.10 o
  -3  -3   3       47.80       53.23      0.66 o
  -2  -3   3       18.65       20.04      0.37 o
  -1  -3   3        0.02        0.00      0.07 o
   0  -3   3       11.25       13.06      0.28 o
   1  -3   3      429.48      491.90      6.37 o
   2  -3   3       57.23       60.93      0.83 o
   3  -3   3       42.44       41.43      1.07 o
   4  -3   3       36.75       37.41      0.92 o
   5  -3   3       97.36       87.58      1.76 o
   6  -3   3       44.18       34.11      2.58 o
   7  -3   3       10.30       13.26      0.87 o
   8  -3   3        2.01        1.72      0.94 o
 -11  -2   3       12.62       13.29      1.88 o
 -10  -2   3       44.05       45.13      1.65 o
  -9  -2   3        0.02        0.44      0.62 o
  -8  -2   3      239.88      241.85      4.75 o
  -7  -2   3       13.42       10.07      0.60 o
  -6  -2   3      153.74      157.82      2.57 o
  -5  -2   3      146.47      172.97      2.74 o
  -4  -2   3        8.73        4.96      0.22 o
  -3  -2   3      143.77      137.32      1.91 o
  -2  -2   3      646.63      603.82      6.52 o
  -1  -2   3      241.54      228.13      2.05 o
   0  -2   3       72.97       74.96      0.95 o
   1  -2   3       61.28       59.27      0.86 o
   2  -2   3      766.71      864.77      9.85 o
   3  -2   3      352.66      393.08      4.07 o
   4  -2   3      430.33      445.77      5.56 o
   5  -2   3       99.83       93.56      2.58 o
   6  -2   3       54.24       49.88      1.80 o
   7  -2   3        0.39        0.28      0.43 o
   8  -2   3        3.10        5.37      0.72 o
   9  -2   3        1.22        0.31      0.78 o
 -11  -1   3        3.25        2.03      1.25 o
 -10  -1   3       12.91       12.59      0.70 o
  -9  -1   3       28.49       33.15      1.00 o
  -8  -1   3      728.49      720.72      9.49 o
  -7  -1   3       18.79       16.27      0.44 o
  -6  -1   3       42.60       39.88      0.94 o
  -5  -1   3      285.15      308.65      5.24 o
  -4  -1   3      144.18      124.29      2.29 o
  -3  -1   3       67.52       69.98      1.18 o
  -2  -1   3      228.38      242.41      2.90 o
  -1  -1   3      820.44      780.62      6.71 o
   0  -1   3      944.83      893.24      8.93 o
   1  -1   3        3.15        3.25      0.11 o
   2  -1   3      275.52      281.48      2.94 o
   3  -1   3     2336.53     2502.78     26.27 o
   4  -1   3      351.13      326.92      3.91 o
   5  -1   3      234.90      234.06      3.93 o
   6  -1   3        0.29       -0.34      0.34 o
   7  -1   3       20.37       19.26      0.99 o
   8  -1   3        4.73        6.91      0.73 o
   9  -1   3        0.06       -0.63      0.63 o
 -10   0   3       23.10       19.32      0.86 o
  -9   0   3      154.36      172.31      3.15 o
  -8   0   3       21.83       22.43      0.86 o
  -7   0   3       14.46       10.22      0.73 o
  -6   0   3      308.06      289.81      4.41 o
  -5   0   3      438.17      476.52      7.86 o
  -4   0   3        7.38        7.29      0.38 o
  -3   0   3       96.49      107.34      2.01 o
  -2   0   3     1894.33     1866.20     19.76 o
  -1   0   3     1123.63     1129.03     12.18 o
   0   0   3     5737.76     5158.13     43.86 o
   1   0   3      152.65      142.47      1.31 o
   2   0   3       28.55       31.31      0.54 o
   3   0   3      381.45      424.63      4.08 o
   4   0   3     1244.08     1377.44     19.64 o
   5   0   3       75.18       71.14      1.49 o
   6   0   3        1.39        1.88      0.43 o
   7   0   3      208.89      196.85      4.00 o
   8   0   3       37.99       34.40      1.25 o
   9   0   3       28.04       35.29      1.32 o
  10   0   3        0.35        1.09      0.78 o
 -10   1   3        0.00       -0.18      0.43 o
  -9   1   3        5.52        5.84      0.59 o
  -8   1   3       20.51       19.84      1.00 o
  -7   1   3       63.25       56.78      1.49 o
  -6   1   3        6.23        5.95      0.33 o
  -5   1   3       37.32       40.92      0.89 o
  -4   1   3       15.27       13.98      0.61 o
  -3   1   3      202.40      201.04      3.06 o
  -2   1   3      148.90      145.89      1.54 o
  -1   1   3        0.21        2.36      0.19 o
   0   1   3    10079.40     9213.43     83.63 o
   1   1   3      287.54      267.07      2.75 o
   2   1   3       54.21       53.26      0.75 o
   3   1   3      383.32      407.38      4.40 o
   4   1   3      462.22      452.72      6.70 o
   5   1   3      116.73      129.27      2.21 o
   6   1   3      828.60      812.06     11.85 o
   7   1   3      838.86      810.95     13.88 o
   8   1   3       45.91       43.39      1.76 o
   9   1   3       11.70       13.90      0.83 o
  10   1   3        0.13        0.47      0.63 o
  -9   2   3        0.21        0.11      0.46 o
  -8   2   3       97.92       93.36      2.65 o
  -7   2   3        0.57        0.09      0.34 o
  -6   2   3        8.66        5.28      0.46 o
  -5   2   3      233.90      257.80      4.03 o
  -4   2   3       32.65       37.87      1.02 o
  -3   2   3      279.17      317.52      4.76 o
  -2   2   3      244.55      230.94      2.53 o
  -1   2   3      646.71      608.20      5.81 o
   0   2   3      707.79      687.14      6.56 o
   1   2   3     3382.88     3209.61     32.27 o
   2   2   3        7.50        7.62      0.25 o
   3   2   3       44.85       43.95      0.92 o
   4   2   3      404.75      365.43      6.22 o
   5   2   3       38.07       42.83      1.12 o
   6   2   3       17.59       15.77      0.58 o
   7   2   3      143.93      149.18      2.62 o
   8   2   3       65.69       73.31      2.26 o
   9   2   3        0.10       -0.04      0.47 o
  10   2   3        4.36        5.94      0.64 o
  -9   3   3        1.79        1.74      0.78 o
  -8   3   3        0.64        0.86      0.47 o
  -7   3   3      112.92      106.69      2.65 o
  -6   3   3       10.35       11.17      0.69 o
  -5   3   3       11.46        9.94      0.76 o
  -4   3   3       96.36       94.26      2.85 o
  -3   3   3      273.55      305.04      3.17 o
  -2   3   3     1029.97     1061.34     10.00 o
  -1   3   3      108.38      117.79      1.17 o
   0   3   3      282.43      282.72      2.51 o
   1   3   3     2223.29     2114.46     21.16 o
   2   3   3        2.29        3.14      0.16 o
   3   3   3     2257.18     2182.37     30.08 o
   4   3   3      252.23      286.59      6.12 o
   5   3   3      425.32      436.72      9.16 o
   6   3   3      113.50      110.81      2.71 o
   7   3   3      451.08      452.68      9.64 o
   8   3   3      179.56      162.96      3.95 o
   9   3   3      137.66      132.06      4.38 o
  10   3   3        1.28        3.28      1.17 o
  11   3   3        5.51        8.13      0.94 o
  -8   4   3       17.28       16.94      1.16 o
  -7   4   3       67.24       56.76      1.72 o
  -6   4   3       37.09       32.96      1.19 o
  -5   4   3       25.51       23.74      0.97 o
  -4   4   3       82.92       80.92      1.54 o
  -3   4   3       94.54      115.60      1.54 o
  -2   4   3      440.84      453.20      4.67 o
  -1   4   3      777.73      806.36      7.27 o
   0   4   3       20.98       27.89      0.39 o
   1   4   3     1714.53     1684.35     18.50 o
   2   4   3     3557.76     3478.71     39.82 o
   3   4   3        3.32        2.85      0.27 o
   4   4   3      173.33      164.01      3.69 o
   5   4   3      129.14      140.44      3.30 o
   6   4   3       57.50       62.63      1.76 o
   7   4   3       95.39       87.97      2.33 o
   8   4   3       14.15       16.96      1.17 o
   9   4   3       17.25       18.73      0.95 o
  10   4   3        7.52        8.39      0.70 o
  11   4   3       41.68       45.67      2.03 o
  -8   5   3        8.48       12.20      1.41 o
  -7   5   3        1.30        1.84      0.70 o
  -6   5   3       86.02       84.36      2.22 o
  -5   5   3        1.29        0.31      0.55 o
  -4   5   3       51.68       49.36      0.84 o
  -3   5   3       13.03       13.52      0.48 o
  -2   5   3        1.19       -0.24      0.24 o
  -1   5   3       89.42       97.81      1.12 o
   0   5   3        0.07        0.66      0.12 o
   1   5   3       56.23       56.84      0.75 o
   2   5   3     1737.31     1726.93     17.16 o
   3   5   3      564.21      526.21      6.17 o
   4   5   3      264.99      277.42      4.06 o
   5   5   3       40.81       43.06      1.31 o
   6   5   3      187.37      206.34      4.68 o
   7   5   3       74.88       68.92      1.99 o
   8   5   3       62.53       65.62      1.91 o
   9   5   3       80.06       81.24      2.28 o
  10   5   3       15.58       17.40      1.33 o
  11   5   3       45.88       49.81      3.36 o
  -7   6   3        0.07        1.72      0.94 o
  -6   6   3        0.17       -0.08      0.86 o
  -5   6   3        0.52       -0.37      1.09 o
  -4   6   3      327.82      337.64      5.18 o
  -3   6   3        0.25       -0.25      0.25 o
  -2   6   3       16.61       11.38      0.46 o
  -1   6   3        0.63        1.78      0.20 o
   0   6   3       63.75       62.11      0.85 o
   1   6   3      154.63      158.27      1.95 o
   2   6   3       39.15       41.73      0.68 o
   3   6   3      218.43      228.44      2.86 o
   4   6   3       91.19       83.85      1.74 o
   5   6   3      123.56      127.07      3.85 o
   6   6   3       23.04       26.14      1.09 o
   7   6   3       13.00       11.16      0.75 o
   8   6   3       32.11       22.46      1.04 o
   9   6   3        8.57        9.19      1.09 o
  10   6   3       27.56       33.82      1.35 o
  11   6   3        7.77        9.96      0.94 o
  -6   7   3       27.68       25.65      2.03 o
  -5   7   3        1.03        0.37      0.60 o
  -4   7   3        5.89        4.88      0.44 o
  -3   7   3        1.77        1.58      0.39 o
  -2   7   3        0.92        1.49      0.36 o
  -1   7   3      110.33      108.36      1.48 o
   0   7   3        1.55        0.50      0.21 o
   1   7   3      223.04      233.11      2.78 o
   2   7   3       43.16       59.96      1.74 o
   3   7   3       64.09       68.98      1.06 o
   4   7   3      207.27      216.53      3.66 o
   5   7   3        0.01        0.09      0.17 o
   6   7   3      222.92      222.50      5.08 o
   7   7   3        1.37        2.47      0.49 o
   8   7   3       31.09       26.36      1.25 o
   9   7   3       14.17       17.01      0.94 o
  10   7   3        0.04        0.00      0.42 o
  11   7   3       17.50       19.48      1.09 o
  -6   8   3        0.24       -0.78      0.78 o
  -5   8   3        0.08       -0.32      0.32 o
  -4   8   3        0.59        0.39      0.33 o
  -3   8   3      116.26      114.07      2.27 o
  -2   8   3       43.79       45.94      1.22 o
  -1   8   3      311.82      302.36      3.87 o
   0   8   3      108.71      110.36      1.55 o
   1   8   3       60.82       60.91      1.01 o
   2   8   3       40.33       42.68      0.89 o
   3   8   3      287.85      299.38      3.77 o
   4   8   3      194.78      173.07      2.89 o
   5   8   3      523.52      489.12      8.22 o
   6   8   3       58.24       49.25      1.66 o
   7   8   3        8.81        5.87      0.66 o
   8   8   3        3.89        2.10      0.49 o
   9   8   3       64.09       56.71      1.95 o
  10   8   3        5.96        6.64      0.94 o
  11   8   3       12.27       10.34      1.88 o
  -5   9   3        0.02       -0.05      0.42 o
  -4   9   3        6.43        8.71      0.60 o
  -3   9   3        0.74        1.02      0.42 o
  -2   9   3       87.24       88.20      1.89 o
  -1   9   3       19.27       19.22      0.87 o
   0   9   3       23.09       20.84      0.68 o
   1   9   3       52.36       44.84      0.93 o
   2   9   3      140.03      132.89      2.14 o
   3   9   3       55.61       59.35      1.20 o
   4   9   3       64.85       64.93      1.59 o
   5   9   3      229.84      216.28      3.52 o
   6   9   3      137.16      144.28      3.33 o
   7   9   3       19.54       13.32      1.72 o
   8   9   3       81.85       76.00      2.97 o
   9   9   3        0.01       -0.49      0.49 o
  10   9   3       22.63       19.62      1.20 o
  11   9   3       21.23       24.71      1.56 o
  -4  10   3        6.05        8.34      0.80 o
  -3  10   3        5.09        5.35      0.66 o
  -2  10   3        2.50        1.53      0.60 o
  -1  10   3       34.26       33.80      1.12 o
   0  10   3      108.49      109.46      1.92 o
   1  10   3        3.16        4.88      0.47 o
   2  10   3       35.09       36.98      0.97 o
   3  10   3        1.11        1.31      0.34 o
   4  10   3       70.10       64.11      1.46 o
   5  10   3      105.39      100.47      1.95 o
   6  10   3      239.81      247.83      4.00 o
   7  10   3       82.19       80.46      3.21 o
   8  10   3       10.79        7.69      0.88 o
   9  10   3        0.07       -0.41      0.52 o
  10  10   3        3.38        3.91      0.94 o
  -2  11   3        6.93        4.85      1.09 o
  -1  11   3        0.59        0.63      0.94 o
   0  11   3        5.96        5.08      0.52 o
   1  11   3        1.25        0.67      0.39 o
   2  11   3        2.08        2.39      0.45 o
   3  11   3       34.53       29.02      1.16 o
   4  11   3       19.87       20.50      0.87 o
   5  11   3        1.97        1.23      0.38 o
   6  11   3        0.14       -0.36      0.36 o
   7  11   3       79.10       82.64      2.65 o
   8  11   3       12.21       13.14      1.56 o
   9  11   3       25.40       26.12      2.03 o
  10  11   3        6.77        5.63      1.09 o
  -1  12   3        1.67        2.66      1.09 o
   0  12   3       13.94       15.75      1.20 o
   1  12   3        5.84        4.56      0.69 o
   2  12   3        0.65        0.41      0.48 o
   3  12   3       11.37        9.30      1.02 o
   4  12   3        1.65        1.78      0.57 o
   5  12   3        2.17        0.69      0.59 o
   6  12   3       35.79       39.47      1.18 o
   7  12   3        6.39        8.86      0.78 o
   8  12   3        2.19        0.78      0.94 o
   9  12   3       45.34       42.23      2.66 o
   1  13   3       11.37       12.95      0.99 o
   2  13   3       12.59       15.44      1.05 o
   3  13   3        0.02       -1.02      1.02 o
   4  13   3        2.03        2.82      1.09 o
   5  13   3       14.21       14.06      1.20 o
   6  13   3        7.62        8.70      0.98 o
   7  13   3        7.22        5.28      0.75 o
   8  13   3       36.24       44.26      2.97 o
  -7 -11   4        8.37       12.51      1.72 o
  -6 -11   4        0.29        0.63      0.94 o
  -5 -11   4        4.27        3.64      0.86 o
  -4 -11   4        0.50        1.25      1.09 o
  -3 -11   4        0.00       -0.17      0.82 o
  -2 -11   4       14.11       13.65      1.80 o
  -8 -10   4        5.23        8.45      1.41 o
  -7 -10   4        2.18        4.85      1.25 o
  -6 -10   4        1.90        1.46      0.56 o
  -5 -10   4        5.82        3.65      0.60 o
  -4 -10   4        0.63        0.52      0.60 o
  -3 -10   4       20.72       24.41      3.52 o
  -2 -10   4       22.27       23.42      1.22 o
  -1 -10   4       11.13       12.92      1.16 o
   0 -10   4        5.00        3.21      0.86 o
  -9  -9   4        2.06        1.41      0.94 o
  -8  -9   4       38.10       37.54      2.50 o
  -7  -9   4       20.66       17.05      1.72 o
  -6  -9   4       99.11       97.19      2.71 o
  -5  -9   4        0.42       -0.16      0.37 o
  -4  -9   4        2.14        0.59      0.44 o
  -3  -9   4       10.74       11.74      1.13 o
  -2  -9   4        0.06        0.00      0.39 o
  -1  -9   4        5.16        5.75      0.94 o
   0  -9   4       15.53       14.75      0.90 o
   1  -9   4        8.87        6.41      1.09 o
   2  -9   4        1.72        1.56      0.94 o
 -10  -8   4       12.81       18.93      1.72 o
  -9  -8   4        4.49        3.13      0.94 o
  -8  -8   4      170.98      157.03      5.79 o
  -7  -8   4       41.37       43.95      2.66 o
  -6  -8   4        2.89        4.18      0.40 o
  -5  -8   4        2.43        1.14      0.38 o
  -4  -8   4      216.27      204.44      3.84 o
  -3  -8   4      110.65      112.70      2.27 o
  -2  -8   4       44.50       45.25      1.43 o
  -1  -8   4       68.81       65.00      1.70 o
   0  -8   4       73.91       72.15      1.63 o
   1  -8   4       96.97      100.45      2.02 o
   2  -8   4       15.66       13.69      1.05 o
   3  -8   4        5.30        2.73      0.71 o
 -10  -7   4        4.49        2.97      0.78 o
  -9  -7   4       32.78       33.16      2.03 o
  -8  -7   4        0.72        0.38      0.60 o
  -7  -7   4        0.39        0.90      1.33 o
  -6  -7   4      113.99      116.58      3.37 o
  -5  -7   4      177.01      174.03      2.95 o
  -4  -7   4        4.69        6.91      0.47 o
  -3  -7   4       37.60       33.41      1.00 o
  -2  -7   4      282.56      282.69      4.09 o
  -1  -7   4       11.84       10.85      0.53 o
   0  -7   4       19.32       18.83      0.78 o
   1  -7   4       55.98       58.14      1.24 o
   2  -7   4        0.12        0.21      0.48 o
   3  -7   4       28.34       28.69      1.17 o
   4  -7   4       17.95       23.00      1.10 o
   5  -7   4        7.61        6.88      1.41 o
 -11  -6   4       23.11       21.74      1.56 o
 -10  -6   4        0.19        0.31      0.63 o
  -9  -6   4        0.97        0.66      0.55 o
  -8  -6   4       28.62       35.16      1.58 o
  -7  -6   4      347.29      333.51      7.62 o
  -6  -6   4      573.35      559.43     15.56 o
  -5  -6   4        3.40        2.63      0.28 o
  -4  -6   4      206.62      206.49      3.39 o
  -3  -6   4        3.79        4.80      0.28 o
  -2  -6   4      105.74      105.31      1.59 o
  -1  -6   4       65.58       73.30      1.24 o
   0  -6   4       37.32       34.92      0.81 o
   1  -6   4      164.25      171.31      2.61 o
   2  -6   4       35.49       32.52      1.19 o
   3  -6   4       65.13       59.39      1.67 o
   4  -6   4        3.01        2.82      0.52 o
   5  -6   4        3.75        4.77      0.60 o
   6  -6   4        8.56       11.26      1.72 o
 -11  -5   4        0.01       -0.47      0.63 o
 -10  -5   4       10.19       10.80      1.17 o
  -9  -5   4        3.24        3.79      0.64 o
  -8  -5   4       26.53       29.93      1.35 o
  -7  -5   4      146.19      148.92      5.63 o
  -6  -5   4       21.63       23.07      1.20 o
  -5  -5   4        1.44        0.83      0.26 o
  -4  -5   4      129.18      127.31      1.91 o
  -3  -5   4        4.61        7.81      0.23 o
  -2  -5   4       12.10       13.85      0.42 o
  -1  -5   4        0.00       -0.06      0.18 o
   0  -5   4       18.69       20.67      0.57 o
   1  -5   4       80.50       87.14      1.37 o
   2  -5   4       49.31       47.95      1.18 o
   3  -5   4       52.96       44.24      1.59 o
   4  -5   4       70.64       72.16      1.84 o
   5  -5   4        0.03       -0.33      0.37 o
   6  -5   4        0.27        0.58      0.71 o
 -11  -4   4       57.30       67.30      8.29 o
 -10  -4   4        0.68        0.69      0.63 o
  -9  -4   4        0.00       -0.06      0.70 o
  -8  -4   4       15.94       15.97      0.90 o
  -7  -4   4       51.47       50.54      1.69 o
  -6  -4   4        0.04       -0.25      0.25 o
  -5  -4   4      864.75      861.39     11.13 o
  -4  -4   4      927.00      953.07     11.02 o
  -3  -4   4      158.29      148.90      2.22 o
  -2  -4   4      117.52      129.41      1.33 o
  -1  -4   4      197.68      207.37      2.25 o
   0  -4   4       54.12       47.87      0.85 o
   1  -4   4        2.37        2.79      0.25 o
   2  -4   4       16.33       19.47      0.70 o
   3  -4   4       16.12       15.71      0.83 o
   4  -4   4      174.80      177.82      3.46 o
   5  -4   4       60.10       51.58      1.61 o
   6  -4   4        0.16        0.88      0.60 o
   7  -4   4        1.61        1.41      0.94 o
 -11  -3   4      117.62      125.75      5.63 o
 -10  -3   4        0.06       -0.47      1.09 o
  -9  -3   4       16.18       13.14      1.56 o
  -8  -3   4       50.88       43.85      1.21 o
  -7  -3   4      116.85      122.77      2.15 o
  -6  -3   4       34.36       36.79      1.02 o
  -5  -3   4       23.01       18.08      0.51 o
  -4  -3   4        0.18        0.13      0.12 o
  -3  -3   4      497.92      500.98      5.64 o
  -2  -3   4        1.20        1.86      0.31 o
  -1  -3   4       37.42       36.80      0.52 o
   0  -3   4        0.23        0.43      0.15 o
   1  -3   4      794.68      863.60      9.33 o
   2  -3   4      168.53      186.43      2.42 o
   3  -3   4       30.12       28.38      0.95 o
   4  -3   4       18.21       19.24      0.67 o
   5  -3   4       11.65        9.07      0.58 o
   6  -3   4       30.62       25.96      1.19 o
   7  -3   4        0.24        0.79      0.53 o
   8  -3   4        3.16        2.97      0.94 o
 -11  -2   4        6.26       10.01      1.72 o
 -10  -2   4        8.17        9.85      1.72 o
  -9  -2   4       12.80       10.72      1.00 o
  -8  -2   4      116.43      112.33      2.37 o
  -7  -2   4       68.97       68.71      1.36 o
  -6  -2   4       82.31       78.81      1.46 o
  -5  -2   4      667.88      701.91     10.21 o
  -4  -2   4      117.15      133.74      1.89 o
  -3  -2   4       11.59        7.89      0.22 o
  -2  -2   4     1008.73     1053.72     11.21 o
  -1  -2   4      769.52      772.65      6.38 o
   0  -2   4       13.31       15.87      0.32 o
   1  -2   4     1038.74     1106.78     11.84 o
   2  -2   4       19.81       14.02      0.35 o
   3  -2   4      100.60      108.83      1.57 o
   4  -2   4        0.11        0.29      0.23 o
   5  -2   4      322.08      312.68      4.24 o
   6  -2   4       14.04       11.34      1.01 o
   7  -2   4       12.27       13.93      2.07 o
   8  -2   4        3.82        4.25      0.68 o
 -10  -1   4        2.18        0.78      1.25 o
  -9  -1   4       37.44       33.45      1.37 o
  -8  -1   4       54.63       48.99      1.23 o
  -7  -1   4        0.01       -0.25      0.25 o
  -6  -1   4      145.43      135.97      3.19 o
  -5  -1   4      234.55      241.83      4.34 o
  -4  -1   4      255.83      280.18      4.20 o
  -3  -1   4     1528.50     1498.37     21.38 o
  -2  -1   4      428.17      422.73      4.67 o
  -1  -1   4       83.77       86.75      0.81 o
   0  -1   4       75.49       62.00      0.81 o
   1  -1   4      582.94      594.45      5.42 o
   2  -1   4       86.57       95.45      1.09 o
   3  -1   4      822.28      893.13      8.44 o
   4  -1   4        4.39        2.75      0.21 o
   5  -1   4      216.87      207.38      3.44 o
   6  -1   4       28.67       23.69      0.99 o
   7  -1   4       44.42       43.88      1.47 o
   8  -1   4        0.10        0.16      0.46 o
   9  -1   4        0.44       -0.16      0.63 o
 -10   0   4        5.53        5.49      0.55 o
  -9   0   4       36.21       35.53      2.39 o
  -8   0   4      235.66      236.62      5.09 o
  -7   0   4       20.77       19.98      0.65 o
  -6   0   4        0.26       -0.05      0.19 o
  -5   0   4      120.86      108.73      2.44 o
  -4   0   4       48.00       60.95      1.62 o
  -3   0   4       87.35       74.78      1.30 o
  -2   0   4     2147.98     2180.31     21.79 o
  -1   0   4       54.66       70.65      0.72 o
   0   0   4        0.25        0.18      0.09 o
   1   0   4       56.24       56.80      0.72 o
   2   0   4      447.37      423.02      3.89 o
   3   0   4     1022.02     1188.42     12.61 o
   4   0   4       30.50       29.89      0.51 o
   5   0   4        1.21        2.21      0.22 o
   6   0   4      481.20      443.02      7.92 o
   7   0   4       87.71       79.27      2.07 o
   8   0   4       12.25       10.15      0.78 o
   9   0   4        0.27        0.27      0.64 o
 -10   1   4        7.59        9.08      0.67 o
  -9   1   4       19.45       21.63      1.01 o
  -8   1   4       23.39       19.64      1.05 o
  -7   1   4       41.19       47.36      1.32 o
  -6   1   4      100.27      110.84      2.55 o
  -5   1   4      168.46      162.81      2.97 o
  -4   1   4      674.88      742.68     10.74 o
  -3   1   4       90.51      105.35      2.04 o
  -2   1   4      375.79      383.63      3.90 o
  -1   1   4     1738.50     1708.80     18.42 o
   0   1   4    11196.98    10181.96    118.99 o
   1   1   4      394.70      364.46      3.76 o
   2   1   4       67.64       78.89      1.57 o
   3   1   4       26.72       32.11      0.67 o
   4   1   4      182.26      198.44      2.11 o
   5   1   4      445.61      457.20      6.89 o
   6   1   4       41.89       38.14      1.17 o
   7   1   4       20.23       20.12      1.00 o
   8   1   4        6.49        6.63      0.61 o
   9   1   4        0.51       -0.47      0.48 o
  10   1   4        5.68        6.73      0.94 o
  -9   2   4        0.58        0.38      0.46 o
  -8   2   4        0.01       -0.43      0.43 o
  -7   2   4        3.24        2.75      0.47 o
  -6   2   4      103.86       96.65      2.14 o
  -5   2   4      187.01      195.65      3.15 o
  -4   2   4      492.05      542.65      7.96 o
  -3   2   4      189.04      192.45      3.00 o
  -2   2   4     1069.79     1110.65     10.43 o
  -1   2   4        8.68       10.80      0.20 o
   0   2   4      875.21      832.98      7.53 o
   1   2   4      104.62      118.02      1.24 o
   2   2   4     3353.91     3257.33     40.37 o
   3   2   4      327.56      348.36      4.39 o
   4   2   4      243.46      283.56      6.12 o
   5   2   4      467.53      493.65     13.46 o
   6   2   4      137.56      129.40      2.50 o
   7   2   4        4.83        5.03      1.55 o
   8   2   4      878.46      850.17     14.66 o
   9   2   4        0.01       -0.04      0.38 o
  10   2   4        0.13        0.63      0.63 o
  -9   3   4       11.29       15.34      0.97 o
  -8   3   4        1.14        0.94      0.63 o
  -7   3   4       15.40       13.86      0.98 o
  -6   3   4       15.76       13.16      0.74 o
  -5   3   4        1.62        1.73      0.66 o
  -4   3   4       93.67      114.71      2.30 o
  -3   3   4     1216.06     1291.27     13.76 o
  -2   3   4      471.10      523.62      5.00 o
  -1   3   4        0.17        0.16      0.08 o
   0   3   4      264.57      249.59      2.35 o
   1   3   4        0.03        0.22      0.08 o
   2   3   4     2499.97     2446.71     28.22 o
   3   3   4       85.51      103.83      1.91 o
   4   3   4      683.63      618.28     22.53 o
   5   3   4      184.03      197.62      4.45 o
   6   3   4        2.22        1.52      0.40 o
   7   3   4       12.58       12.36      1.96 o
   8   3   4      143.92      150.02      3.83 o
   9   3   4       67.97       69.63      2.20 o
  10   3   4        0.46        0.46      0.63 o
  -9   4   4        3.91        6.10      1.72 o
  -8   4   4        0.03       -0.08      0.49 o
  -7   4   4       18.64       18.38      1.01 o
  -6   4   4        5.01        4.68      0.57 o
  -5   4   4        1.17        0.52      0.36 o
  -4   4   4       44.98       42.46      0.98 o
  -3   4   4      206.84      224.22      3.25 o
  -2   4   4      173.48      219.23      2.39 o
  -1   4   4       83.76       72.36      0.80 o
   0   4   4       28.54       28.96      0.41 o
   1   4   4     2106.56     2163.28     20.34 o
   2   4   4      369.01      372.67      4.14 o
   3   4   4     1537.45     1510.58     17.55 o
   4   4   4        0.64        0.27      0.10 o
   5   4   4      365.29      410.34      8.72 o
   6   4   4      141.45      142.07      3.45 o
   7   4   4        0.94        1.95      2.11 o
   8   4   4      218.80      218.78      5.14 o
   9   4   4      155.23      158.90      4.06 o
  10   4   4       25.72       22.44      1.21 o
  11   4   4       65.35       68.66      2.82 o
  -8   5   4        0.94        1.41      0.94 o
  -7   5   4       75.94       80.26      3.28 o
  -6   5   4        2.58        1.10      0.51 o
  -5   5   4       75.92       75.18      1.97 o
  -4   5   4        3.03        1.28      0.19 o
  -3   5   4       66.24       65.18      1.09 o
  -2   5   4        7.54        7.14      0.27 o
  -1   5   4      309.00      298.87      2.99 o
   0   5   4      285.18      286.24      2.88 o
   1   5   4       12.98       10.64      0.29 o
   2   5   4      104.41      111.86      1.23 o
   3   5   4       17.01       14.66      0.57 o
   4   5   4      457.44      463.61     17.14 o
   5   5   4       73.32       73.04      2.03 o
   6   5   4       34.68       34.68      1.24 o
   7   5   4       22.05       20.46      1.25 o
   8   5   4       34.73       37.38      1.42 o
   9   5   4       39.43       36.69      1.44 o
  10   5   4      128.77      145.82      5.40 o
  11   5   4       11.89       10.48      1.09 o
  -7   6   4        0.00       -0.31      0.78 o
  -6   6   4        1.41        2.17      0.71 o
  -5   6   4        2.48        1.63      0.55 o
  -4   6   4       49.27       43.94      1.39 o
  -3   6   4       38.87       39.85      0.88 o
  -2   6   4       36.65       39.88      0.80 o
  -1   6   4      153.03      165.61      1.90 o
   0   6   4      230.69      231.37      2.39 o
   1   6   4      649.91      631.76      6.47 o
   2   6   4        3.78        5.92      0.31 o
   3   6   4     2280.39     2293.99     27.61 o
   4   6   4       13.82       18.40      0.49 o
   5   6   4      613.66      599.94     14.06 o
   6   6   4       16.85       22.27      0.98 o
   7   6   4       31.25       30.32      1.24 o
   8   6   4        2.29        3.19      0.52 o
   9   6   4       68.78       62.43      2.02 o
  10   6   4        0.66        1.14      1.02 o
  11   6   4       56.66       67.42      2.23 o
  -6   7   4        0.02        0.39      0.64 o
  -5   7   4       60.50       57.11      2.15 o
  -4   7   4      150.71      150.37      2.65 o
  -3   7   4       34.65       35.94      0.98 o
  -2   7   4        9.59        8.43      0.47 o
  -1   7   4       77.49       80.97      1.16 o
   0   7   4       96.69      105.77      1.44 o
   1   7   4       17.66       16.19      0.46 o
   2   7   4       53.76       55.36      0.82 o
   3   7   4       52.17       62.37      1.12 o
   4   7   4        4.03        3.92      0.29 o
   5   7   4      105.27      106.36      2.22 o
   6   7   4        1.36        1.04      0.49 o
   7   7   4        7.97       10.44      2.11 o
   8   7   4       33.76       31.65      2.58 o
   9   7   4      101.20       94.46      2.71 o
  10   7   4       10.56       10.20      0.80 o
  11   7   4        0.92        0.59      1.17 o
  -6   8   4        0.12        0.78      0.94 o
  -5   8   4        2.44        3.16      0.82 o
  -4   8   4        1.12        2.39      0.45 o
  -3   8   4       10.01        9.77      0.58 o
  -2   8   4      372.40      376.60      6.64 o
  -1   8   4       52.46       50.98      0.98 o
   0   8   4        0.10       -0.05      0.30 o
   1   8   4       27.56       29.37      0.66 o
   2   8   4        2.17        2.80      0.33 o
   3   8   4        6.36        6.01      0.40 o
   4   8   4       26.53       25.00      0.78 o
   5   8   4     1228.83     1160.20     16.52 o
   6   8   4       10.35       10.84      3.36 o
   7   8   4      176.67      157.65      3.92 o
   8   8   4        0.08       -0.03      0.49 o
   9   8   4       11.95       12.80      1.17 o
  10   8   4       19.26       21.79      1.16 o
  11   8   4       20.65       15.44      1.07 o
  -5   9   4        0.20       -0.94      0.94 o
  -4   9   4       11.13       10.43      0.64 o
  -3   9   4       46.75       48.75      1.32 o
  -2   9   4       88.00       95.41      2.00 o
  -1   9   4      117.55      120.20      2.01 o
   0   9   4       67.89       68.28      1.24 o
   1   9   4        0.37       -0.20      0.22 o
   2   9   4        5.68        6.10      0.42 o
   3   9   4        3.65        3.27      0.36 o
   4   9   4      342.47      345.89      5.35 o
   5   9   4        9.91        9.38      0.55 o
   6   9   4      115.92      111.56      2.32 o
   7   9   4       67.39       59.14      1.98 o
   8   9   4       56.86       68.56      2.25 o
   9   9   4       28.86       25.51      3.36 o
  10   9   4       12.80       11.07      1.33 o
  11   9   4        1.69        2.35      1.25 o
  -4  10   4        0.86        0.50      0.52 o
  -3  10   4        0.09       -0.34      0.46 o
  -2  10   4       32.56       29.77      1.26 o
  -1  10   4        0.20       -0.09      0.42 o
   0  10   4        5.36        3.55      0.46 o
   1  10   4       19.12       18.87      0.67 o
   2  10   4      159.56      146.24      2.38 o
   3  10   4       16.18       20.67      0.72 o
   4  10   4       93.05       80.63      1.74 o
   5  10   4       33.94       34.05      1.01 o
   6  10   4       50.17       48.51      1.22 o
   7  10   4        3.57       17.05      1.56 o
   8  10   4       56.62       55.43      3.05 o
   9  10   4        2.53        2.38      1.25 o
  10  10   4       11.28       14.29      1.09 o
  -3  11   4        0.62        0.16      0.78 o
  -2  11   4       15.53       16.58      1.56 o
  -1  11   4        1.97        0.78      0.78 o
   0  11   4        1.05        2.19      0.54 o
   1  11   4       32.36       32.44      1.22 o
   2  11   4        0.51        0.35      0.38 o
   3  11   4        0.08        0.26      0.35 o
   4  11   4       40.77       37.90      1.13 o
   5  11   4       10.00        9.01      0.58 o
   6  11   4       18.32       18.61      0.78 o
   7  11   4        6.09        4.94      0.82 o
   8  11   4       13.01       13.57      1.05 o
   9  11   4        4.32        3.28      0.94 o
  10  11   4       30.50       33.94      2.19 o
  -1  12   4        6.12        4.54      1.09 o
   0  12   4        2.17        2.70      0.75 o
   1  12   4       10.62        8.24      0.91 o
   2  12   4        0.00        0.52      0.51 o
   3  12   4       23.65       26.86      1.49 o
   4  12   4        0.70        0.79      0.57 o
   5  12   4        1.57        0.27      0.42 o
   6  12   4       40.89       46.39      1.28 o
   7  12   4        0.00        0.27      0.47 o
   8  12   4       21.72       24.24      2.03 o
   9  12   4       10.77       11.11      1.56 o
   1  13   4        3.82        4.34      0.94 o
   2  13   4        1.24        1.05      0.59 o
   3  13   4        1.81        2.03      0.78 o
   4  13   4        3.31        2.19      0.77 o
   5  13   4        0.00        0.03      0.57 o
   6  13   4        3.57        4.05      0.82 o
   7  13   4        1.64        2.15      0.64 o
   8  13   4       17.96       19.71      2.03 o
   4  14   4        1.26        0.94      1.09 o
   5  14   4        0.64        0.16      1.09 o
  -5 -11   5        4.54        4.07      1.25 o
  -4 -11   5       10.14       10.32      1.56 o
  -8 -10   5        0.10        1.09      1.09 o
  -7 -10   5        0.29        1.25      1.09 o
  -6 -10   5        0.37        0.10      0.86 o
  -5 -10   5        8.64        8.31      0.98 o
  -4 -10   5        1.79        2.97      0.71 o
  -3 -10   5       57.44       57.61      2.47 o
  -2 -10   5        9.94        8.30      1.20 o
  -1 -10   5        1.92        1.43      0.68 o
   0 -10   5        2.76        2.17      0.86 o
  -9  -9   5       43.04       45.20      2.82 o
  -8  -9   5       84.19       86.49      4.22 o
  -7  -9   5       95.70       99.79      4.69 o
  -6  -9   5        9.76       10.52      1.01 o
  -5  -9   5        5.91        5.67      0.58 o
  -4  -9   5      102.48      105.81      2.28 o
  -3  -9   5       17.38       16.45      1.10 o
  -2  -9   5        8.21        9.34      0.85 o
  -1  -9   5        3.35        3.18      0.66 o
   0  -9   5        4.53        4.38      0.82 o
   1  -9   5       19.63       19.71      1.88 o
  -9  -8   5        9.61        8.92      1.41 o
  -8  -8   5       43.81       41.60      2.66 o
  -7  -8   5        3.83        4.13      1.33 o
  -6  -8   5      236.61      251.30      4.72 o
  -5  -8   5       49.30       51.36      1.44 o
  -4  -8   5       11.91       12.97      0.79 o
  -3  -8   5        1.10        1.52      0.47 o
  -2  -8   5       17.28       17.41      0.81 o
  -1  -8   5        1.14        1.17      0.43 o
   0  -8   5       22.60       24.45      1.05 o
   1  -8   5       17.52       22.06      1.25 o
   2  -8   5        0.72        1.41      0.78 o
   3  -8   5        6.92        8.76      1.25 o
 -10  -7   5        6.47        7.66      1.25 o
  -9  -7   5        0.03        0.78      0.78 o
  -8  -7   5       97.31      104.41      9.15 o
  -7  -7   5      319.90      323.45      7.57 o
  -6  -7   5       97.63       99.55      3.04 o
  -5  -7   5       47.80       41.45      1.13 o
  -4  -7   5       97.04       97.15      1.97 o
  -3  -7   5       21.43       20.30      0.82 o
  -2  -7   5       11.97       11.12      0.59 o
  -1  -7   5      175.55      171.16      2.77 o
   0  -7   5      125.43      122.11      2.69 o
   1  -7   5       12.01       11.93      0.65 o
   2  -7   5        1.13        0.07      0.49 o
   3  -7   5        4.09        4.62      0.87 o
   4  -7   5       14.57       21.09      1.06 o
 -10  -6   5        6.42        7.19      1.09 o
  -9  -6   5        0.96        1.55      0.64 o
  -8  -6   5       47.63       52.46      3.36 o
  -7  -6   5       53.38       50.71      1.98 o
  -6  -6   5      188.64      192.11      4.86 o
  -5  -6   5      102.51      106.98      1.98 o
  -4  -6   5       17.78       14.73      0.64 o
  -3  -6   5       28.25       28.00      0.90 o
  -2  -6   5        8.95       10.77      0.46 o
  -1  -6   5      108.80      109.83      1.71 o
   0  -6   5      210.35      205.87      3.06 o
   1  -6   5      119.14      124.53      2.08 o
   2  -6   5      120.56      106.86      2.46 o
   3  -6   5        8.69        8.68      0.71 o
   4  -6   5       44.79       52.19      1.59 o
   5  -6   5        2.22        2.72      0.57 o
 -10  -5   5        0.78        0.23      0.54 o
  -9  -5   5        6.06        4.79      0.75 o
  -8  -5   5      102.59       96.83      6.10 o
  -7  -5   5        1.78        1.75      0.60 o
  -6  -5   5      286.83      296.99      6.85 o
  -5  -5   5      334.44      309.88      6.20 o
  -4  -5   5       14.50       15.23      0.58 o
  -3  -5   5      120.05      119.91      1.92 o
  -2  -5   5       34.13       42.49      1.04 o
  -1  -5   5        3.02        2.90      0.28 o
   0  -5   5       49.72       49.97      0.95 o
   1  -5   5      282.94      269.76      3.82 o
   2  -5   5       24.28       20.24      1.36 o
   3  -5   5        2.59        2.35      0.53 o
   4  -5   5       23.82       24.97      1.23 o
   5  -5   5        1.37        1.09      0.56 o
   6  -5   5       19.25       23.62      2.19 o
 -11  -4   5       10.18       10.03      1.33 o
 -10  -4   5        0.57        0.24      0.54 o
  -9  -4   5       12.29       13.51      1.02 o
  -8  -4   5       35.31       34.15      1.50 o
  -7  -4   5        0.26        1.00      0.52 o
  -6  -4   5      111.97      113.18      5.63 o
  -5  -4   5        1.57        6.57      1.09 o
  -4  -4   5       91.47       90.07      1.37 o
  -3  -4   5       23.14       26.20      0.56 o
  -2  -4   5       51.19       57.13      0.65 o
  -1  -4   5      379.85      399.65      4.23 o
   0  -4   5      136.84      142.60      2.16 o
   1  -4   5        5.23        7.06      0.34 o
   2  -4   5       79.55       73.23      1.31 o
   3  -4   5       22.97       16.91      0.83 o
   4  -4   5        0.27        2.30      0.46 o
   5  -4   5       25.71       31.31      0.99 o
   6  -4   5        0.88        1.10      0.57 o
   7  -4   5        3.68        4.22      1.25 o
 -11  -3   5        1.55        3.75      1.41 o
 -10  -3   5       16.72       21.43      2.19 o
  -9  -3   5        4.62        2.82      1.09 o
  -8  -3   5       82.50       79.14      3.75 o
  -7  -3   5       31.46       31.13      2.19 o
  -6  -3   5      593.39      602.94      8.88 o
  -5  -3   5      337.84      359.69      5.42 o
  -4  -3   5      277.40      264.31      3.58 o
  -3  -3   5     1056.35     1112.81     11.06 o
  -2  -3   5      117.77      126.27      1.39 o
  -1  -3   5       42.07       35.71      0.50 o
   0  -3   5       11.38        8.61      0.31 o
   1  -3   5      258.18      271.99      3.16 o
   2  -3   5       58.04       63.31      0.95 o
   3  -3   5       32.72       31.32      0.99 o
   4  -3   5      427.04      415.77      8.38 o
   5  -3   5      189.90      173.18      3.14 o
   6  -3   5       10.19        7.96      0.76 o
   7  -3   5       10.34       13.95      0.99 o
 -10  -2   5        0.08       -0.47      0.94 o
  -9  -2   5        7.29        9.07      1.56 o
  -8  -2   5       87.55       87.75      4.07 o
  -7  -2   5        1.52        2.28      0.36 o
  -6  -2   5        3.32        3.52      0.30 o
  -5  -2   5       56.81       53.58      0.95 o
  -4  -2   5        0.17        0.09      0.20 o
  -3  -2   5       16.13       15.25      0.39 o
  -2  -2   5      668.42      695.87      8.23 o
  -1  -2   5       26.40       34.46      0.47 o
   0  -2   5       12.20       16.75      0.38 o
   1  -2   5      139.68      153.63      2.35 o
   2  -2   5      124.90      121.71      1.46 o
   3  -2   5        0.86        2.03      0.88 o
   4  -2   5       51.73       50.75      1.19 o
   5  -2   5        9.68        9.23      0.53 o
   6  -2   5       15.69       10.04      0.76 o
   7  -2   5        0.68        0.79      0.92 o
   8  -2   5        0.89        1.72      0.94 o
 -10  -1   5        5.16        4.38      1.41 o
  -9  -1   5        0.04       -0.94      0.94 o
  -8  -1   5      380.22      375.96      8.21 o
  -7  -1   5       30.78       31.23      1.46 o
  -6  -1   5      100.71       98.21      2.04 o
  -5  -1   5      367.23      376.09      6.54 o
  -4  -1   5     1103.28     1225.12     17.57 o
  -3  -1   5        2.87        0.63      0.10 o
  -2  -1   5        6.23        4.66      0.22 o
  -1  -1   5       22.31       34.31      0.41 o
   0  -1   5       12.29       12.00      0.28 o
   1  -1   5       11.33       13.81      0.61 o
   2  -1   5        5.32        6.44      0.23 o
   3  -1   5      174.76      197.42      2.41 o
   4  -1   5        7.68        8.40      0.47 o
   5  -1   5      237.57      232.31      3.36 o
   6  -1   5       17.21       15.80      0.89 o
   7  -1   5       11.36       10.04      0.76 o
   8  -1   5        1.55        2.83      0.60 o
 -10   0   5        0.97        1.56      1.25 o
  -9   0   5       34.84       31.32      1.69 o
  -8   0   5       28.49       26.75      1.58 o
  -7   0   5       12.99       14.93      1.49 o
  -6   0   5      105.97      109.92      3.07 o
  -5   0   5        2.08        2.37      0.48 o
  -4   0   5      110.25      110.69      2.18 o
  -3   0   5        0.13        0.70      0.22 o
  -2   0   5     1105.78     1154.02     12.48 o
  -1   0   5      387.97      386.11      3.57 o
   0   0   5       12.93       15.68      0.29 o
   1   0   5       16.00       10.20      0.49 o
   2   0   5      332.21      372.80      3.68 o
   3   0   5      867.33      864.88      9.31 o
   4   0   5        7.22        8.02      0.31 o
   5   0   5       56.50       58.16      1.03 o
   6   0   5        2.66        3.35      0.53 o
   7   0   5        3.64        2.55      0.53 o
   8   0   5        9.37        8.70      1.27 o
   9   0   5        8.87        6.73      1.09 o
 -10   1   5        3.64        4.88      0.68 o
  -9   1   5       12.65       13.45      0.81 o
  -8   1   5        0.36        0.83      0.43 o
  -7   1   5      297.63      282.54      5.27 o
  -6   1   5        0.04       -0.22      0.22 o
  -5   1   5      133.45      142.37      2.81 o
  -4   1   5        7.37        6.42      0.40 o
  -3   1   5     1378.76     1435.10     19.97 o
  -2   1   5     1431.03     1525.65     14.29 o
  -1   1   5     5509.08     5515.77     67.54 o
   0   1   5      298.99      291.63      2.89 o
   1   1   5       45.35       40.46      0.60 o
   2   1   5     1660.12     1707.00     19.63 o
   3   1   5        8.26        6.73      0.31 o
   4   1   5       75.23       83.07      1.13 o
   5   1   5       88.75       93.01      1.75 o
   6   1   5      139.25      134.51      2.89 o
   7   1   5       95.25       90.06      2.25 o
   8   1   5       37.43       34.01      1.31 o
   9   1   5        1.25        2.32      0.57 o
  -9   2   5        0.51        0.34      0.47 o
  -8   2   5        2.83        1.54      0.47 o
  -7   2   5      136.78      132.78      2.89 o
  -6   2   5       62.97       64.76      1.65 o
  -5   2   5      166.40      173.51      2.88 o
  -4   2   5        2.19        3.73      0.27 o
  -3   2   5      238.62      231.99      2.58 o
  -2   2   5        0.79        0.89      0.11 o
  -1   2   5     1577.92     1574.30     15.77 o
   0   2   5     4012.12     3895.08     39.12 o
   1   2   5      638.91      702.31      7.78 o
   2   2   5      379.74      379.36      3.93 o
   3   2   5      954.23      926.03     13.07 o
   4   2   5      147.01      150.16      2.25 o
   5   2   5      133.19      135.82      2.62 o
   6   2   5       36.65       39.04      1.42 o
   7   2   5       12.28       10.35      2.11 o
   8   2   5       39.83       37.52      1.56 o
   9   2   5        1.64        0.13      0.54 o
  10   2   5       12.38       10.95      1.09 o
  -9   3   5        1.87        3.98      0.68 o
  -8   3   5        8.20        8.28      0.76 o
  -7   3   5        9.13        8.96      0.70 o
  -6   3   5        0.04       -0.06      0.34 o
  -5   3   5      448.55      423.93      7.57 o
  -4   3   5      122.26      121.23      2.16 o
  -3   3   5      134.51      153.49      1.81 o
  -2   3   5       63.58       66.52      0.99 o
  -1   3   5       78.27       91.30      1.00 o
   0   3   5       49.79       45.61      0.62 o
   1   3   5      139.69      129.13      1.46 o
   2   3   5      307.61      310.10      3.46 o
   3   3   5      886.14      975.77     13.77 o
   4   3   5      248.57      285.36      3.94 o
   5   3   5       28.23       36.41      2.50 o
   6   3   5       19.75       21.69      1.04 o
   7   3   5       60.65       64.78      2.89 o
   8   3   5      371.71      377.47      8.42 o
   9   3   5        0.24        0.80      0.54 o
  10   3   5        2.65        2.19      0.78 o
  -8   4   5        7.76        8.79      0.80 o
  -7   4   5       11.58       10.47      0.89 o
  -6   4   5       10.98        8.05      0.69 o
  -5   4   5        7.99        7.55      0.60 o
  -4   4   5      232.43      238.98      3.85 o
  -3   4   5        0.02        0.33      0.15 o
  -2   4   5       12.85       14.90      0.35 o
  -1   4   5       27.58       27.74      0.42 o
   0   4   5        1.53        1.53      0.19 o
   1   4   5       12.92        9.31      0.27 o
   2   4   5        7.69        3.80      0.22 o
   3   4   5       29.37       29.33      0.74 o
   4   4   5      269.36      303.61      4.83 o
   5   4   5      136.61      127.81      2.88 o
   6   4   5        5.47        3.03      0.49 o
   7   4   5        4.49        4.19      0.54 o
   8   4   5       21.86       24.98      1.30 o
   9   4   5       25.88       20.68      1.88 o
  10   4   5        1.92        2.01      1.33 o
  -8   5   5        4.61        5.84      0.90 o
  -7   5   5        1.50        0.04      0.55 o
  -6   5   5        5.40        5.38      0.68 o
  -5   5   5        0.65       -0.41      0.41 o
  -4   5   5       62.42       59.45      1.01 o
  -3   5   5       30.43       32.53      0.73 o
  -2   5   5        0.40        0.54      0.14 o
  -1   5   5      134.49      130.64      1.43 o
   0   5   5       16.17       14.61      0.34 o
   1   5   5      911.00      918.05      9.29 o
   2   5   5      416.19      449.32      5.22 o
   3   5   5        1.16        2.06      0.27 o
   4   5   5       14.40       19.26      0.44 o
   5   5   5     1182.98     1170.79     19.03 o
   6   5   5        0.08       -0.13      0.38 o
   7   5   5       20.31       21.43      1.41 o
   8   5   5      286.92      282.17      6.48 o
   9   5   5       12.61        9.85      1.56 o
  10   5   5        6.22        6.01      0.82 o
  11   5   5       27.20       40.82      2.03 o
  -7   6   5        0.06        0.13      0.54 o
  -6   6   5       36.38       36.01      1.43 o
  -5   6   5       78.32       78.84      2.13 o
  -4   6   5        6.11        2.41      0.40 o
  -3   6   5       15.10       13.86      0.55 o
  -2   6   5       95.03      100.78      1.51 o
  -1   6   5        0.39       -0.13      0.13 o
   0   6   5       15.67       16.43      0.36 o
   1   6   5      155.85      143.75      1.80 o
   2   6   5     1585.48     1586.74     15.91 o
   3   6   5        2.20        4.85      0.29 o
   4   6   5      400.01      419.29     12.77 o
   5   6   5       58.11       63.23      1.06 o
   6   6   5      247.12      225.38      5.63 o
   7   6   5       19.65       13.60      0.86 o
   8   6   5      113.74      116.12      3.16 o
   9   6   5       27.54       30.92      1.42 o
  10   6   5        3.56        3.88      0.68 o
  11   6   5        6.62        6.88      0.94 o
  -6   7   5        2.37        1.54      1.33 o
  -5   7   5        7.24        5.93      0.75 o
  -4   7   5      320.40      324.16      4.60 o
  -3   7   5        4.55        3.73      0.41 o
  -2   7   5        7.70        9.15      0.46 o
  -1   7   5        0.54       -0.08      0.17 o
   0   7   5       10.05        9.33      0.33 o
   1   7   5      231.62      246.08      2.74 o
   2   7   5       44.44       44.74      0.75 o
   3   7   5      362.38      340.10      4.60 o
   4   7   5       20.04       20.54      0.57 o
   5   7   5      309.27      296.77      5.21 o
   6   7   5      222.12      196.22      4.58 o
   7   7   5       14.09       12.29      0.86 o
   8   7   5        2.80        1.22      0.49 o
   9   7   5        0.03       -0.49      0.49 o
  10   7   5       13.93       10.42      1.25 o
  11   7   5        0.18       -0.16      0.63 o
  -6   8   5        0.81       -0.47      0.94 o
  -5   8   5        0.42        0.78      0.78 o
  -4   8   5        2.15        2.63      0.41 o
  -3   8   5        3.83        1.69      0.46 o
  -2   8   5      103.83       94.85      1.93 o
  -1   8   5       21.12       20.49      0.59 o
   0   8   5       16.33       16.41      0.49 o
   1   8   5       29.06       24.36      0.59 o
   2   8   5        7.65        7.47      0.41 o
   3   8   5       64.35       64.01      1.21 o
   4   8   5      376.16      373.62      5.68 o
   5   8   5        0.09        0.63      0.63 o
   6   8   5       20.77       18.11      0.61 o
   7   8   5       95.90       82.84      6.10 o
   8   8   5        1.90        0.97      0.49 o
   9   8   5      108.12      102.22      2.93 o
  10   8   5        2.96        4.06      0.66 o
  11   8   5        3.32        3.60      0.94 o
  -5   9   5        6.37        7.19      1.41 o
  -4   9   5       12.11       12.18      0.69 o
  -3   9   5       11.71       12.89      0.72 o
  -2   9   5       17.70       15.11      0.78 o
  -1   9   5       36.15       37.29      1.38 o
   0   9   5        7.67        7.56      0.42 o
   1   9   5        4.97        5.41      0.34 o
   2   9   5        0.86        0.84      0.35 o
   3   9   5       86.24       90.32      1.61 o
   4   9   5      172.84      163.63      2.81 o
   5   9   5        0.79        1.77      0.47 o
   6   9   5        1.87        1.82      0.38 o
   7   9   5      322.27      303.68     11.18 o
   8   9   5       15.29       14.14      1.05 o
   9   9   5       17.96       17.97      1.13 o
  10   9   5        0.30       -0.52      0.52 o
  -4  10   5        0.48        0.20      0.54 o
  -3  10   5        0.01       -0.09      0.49 o
  -2  10   5       28.67       31.49      1.11 o
  -1  10   5       94.06       88.86      1.94 o
   0  10   5      105.02      104.47      1.71 o
   1  10   5       19.53       17.61      0.66 o
   2  10   5       12.19       11.96      0.52 o
   3  10   5      118.30      125.94      2.11 o
   4  10   5      118.61      109.69      2.13 o
   5  10   5       38.05       33.93      1.02 o
   6  10   5       89.51       84.49      1.74 o
   7  10   5      116.44      119.56      3.31 o
   8  10   5        4.35        4.36      1.25 o
   9  10   5        3.30        3.35      0.71 o
  10  10   5       22.10       21.08      1.31 o
  -3  11   5        1.83        1.72      0.78 o
  -2  11   5       33.06       30.81      2.03 o
  -1  11   5        0.15        0.04      0.60 o
   0  11   5       11.36       12.82      0.68 o
   1  11   5        2.00        4.16      0.43 o
   2  11   5        1.49        0.66      0.39 o
   3  11   5        1.31        2.03      0.42 o
   4  11   5      131.73      129.99      2.50 o
   5  11   5        2.29        1.52      0.42 o
   6  11   5        7.79        5.84      0.52 o
   7  11   5       35.25       32.44      1.04 o
   8  11   5        4.67        2.87      0.71 o
   9  11   5        0.08       -0.23      0.94 o
  10  11   5        1.16       -1.09      1.09 o
  -1  12   5        0.99        0.47      0.94 o
   0  12   5        2.55        3.56      1.09 o
   1  12   5        0.44        0.21      0.51 o
   2  12   5        0.34        0.52      0.54 o
   3  12   5        0.15       -0.70      1.02 o
   4  12   5       50.52       55.44      2.17 o
   5  12   5       75.32       78.72      1.79 o
   6  12   5       27.07       35.22      1.10 o
   7  12   5        0.11        0.04      0.46 o
   8  12   5        5.55        5.85      0.88 o
   9  12   5       10.35        8.76      1.41 o
   1  13   5        3.23        1.94      0.82 o
   2  13   5        0.34       -0.52      0.54 o
   3  13   5        1.64        0.31      0.77 o
   4  13   5       35.83       40.30      2.89 o
   5  13   5        5.71        7.04      0.78 o
   6  13   5       27.18       32.43      1.38 o
   7  13   5       12.85       12.25      0.91 o
   8  13   5        0.24       -0.63      1.09 o
   4  14   5        0.51       -0.16      0.66 o
   5  14   5       12.67       11.89      1.16 o
   6  14   5       88.44      109.56      4.46 o
  -7 -10   6        1.76        0.31      1.25 o
  -6 -10   6        3.22        2.86      0.68 o
  -5 -10   6        0.92        0.65      0.75 o
  -4 -10   6        4.90        6.15      1.05 o
  -3 -10   6        1.71        1.91      0.90 o
  -2 -10   6        4.80        5.31      1.17 o
  -8  -9   6        7.39        7.98      1.56 o
  -7  -9   6        0.30        0.16      1.09 o
  -6  -9   6       26.11       26.54      2.22 o
  -5  -9   6        0.74        0.76      0.47 o
  -4  -9   6       25.41       26.98      1.36 o
  -3  -9   6      105.09      101.82      3.36 o
  -2  -9   6        7.51        7.64      1.09 o
  -1  -9   6        5.42        4.72      0.80 o
   0  -9   6        1.31        1.32      0.75 o
  -9  -8   6        4.01        3.75      1.25 o
  -8  -8   6        0.84        1.25      1.09 o
  -7  -8   6        1.66        2.00      0.82 o
  -6  -8   6       14.18       12.96      0.73 o
  -5  -8   6       13.72       18.64      0.84 o
  -4  -8   6      258.72      256.37      5.49 o
  -3  -8   6       59.25       62.25      1.62 o
  -2  -8   6       20.94       20.97      1.02 o
  -1  -8   6        8.11        7.54      0.82 o
   0  -8   6        0.00       -0.60      0.60 o
   1  -8   6       22.86       21.90      1.88 o
   2  -8   6        0.05       -0.78      0.78 o
  -9  -7   6        8.54        6.57      1.25 o
  -8  -7   6        1.74        0.78      0.71 o
  -7  -7   6       34.29       33.67      3.05 o
  -6  -7   6      181.27      183.73      6.26 o
  -5  -7   6      101.43      103.42      2.07 o
  -4  -7   6       38.50       38.07      1.17 o
  -3  -7   6        0.72        0.29      0.39 o
  -2  -7   6      236.49      235.08      3.24 o
  -1  -7   6       86.94       89.18      1.93 o
   0  -7   6        8.09        7.85      0.68 o
   1  -7   6        4.09        2.94      0.85 o
   2  -7   6        0.03        1.25      0.78 o
   3  -7   6        0.01       -0.16      0.63 o
 -10  -6   6        8.70        9.85      1.25 o
  -9  -6   6       12.03       12.94      1.13 o
  -8  -6   6       16.63       19.14      1.31 o
  -7  -6   6      195.24      193.52      5.02 o
  -6  -6   6        3.65        2.66      0.71 o
  -5  -6   6        2.82        3.59      0.55 o
  -4  -6   6       28.94       23.76      0.82 o
  -3  -6   6       36.27       36.98      1.07 o
  -2  -6   6        2.73        4.19      0.36 o
  -1  -6   6       43.52       47.55      1.17 o
   0  -6   6      211.05      214.19      4.12 o
   1  -6   6      102.27      107.89      2.07 o
   2  -6   6        3.82        3.11      0.81 o
   3  -6   6        0.85        0.62      0.53 o
   4  -6   6        0.75        1.22      0.47 o
 -10  -5   6        3.25        0.91      0.64 o
  -9  -5   6        2.17        2.77      1.25 o
  -8  -5   6       20.04       23.20      1.35 o
  -7  -5   6       13.47       15.41      1.09 o
  -6  -5   6       14.28       12.90      1.17 o
  -5  -5   6      131.90      132.34      2.67 o
  -4  -5   6       16.35       14.20      0.63 o
  -3  -5   6        5.66        6.70      0.47 o
  -2  -5   6       67.16       69.02      1.23 o
  -1  -5   6       32.24       27.78      0.63 o
   0  -5   6      492.62      500.25      6.14 o
   1  -5   6       57.15       57.76      1.20 o
   2  -5   6        2.84        2.25      0.33 o
   3  -5   6        0.24       -0.33      0.39 o
   4  -5   6        6.49        7.42      0.61 o
   5  -5   6        7.72        8.65      0.65 o
 -10  -4   6        3.75        2.68      0.66 o
  -9  -4   6       30.82       34.34      1.62 o
  -8  -4   6       71.12       67.38      3.75 o
  -7  -4   6      153.67      144.71      6.10 o
  -6  -4   6       24.87       26.62      1.35 o
  -5  -4   6      221.97      200.74      4.91 o
  -4  -4   6       37.70       38.97      0.97 o
  -3  -4   6        2.27        1.86      0.28 o
  -2  -4   6        0.05        0.27      0.18 o
  -1  -4   6      402.00      414.62      5.93 o
   0  -4   6       17.22       22.00      0.54 o
   1  -4   6        0.02       -0.01      0.20 o
   2  -4   6        1.89        1.48      0.27 o
   3  -4   6        4.01        2.20      0.42 o
   4  -4   6      178.95      172.60      3.11 o
   5  -4   6        1.90        1.48      0.43 o
   6  -4   6        4.87        4.23      0.39 o
 -10  -3   6       12.42       15.17      2.03 o
  -9  -3   6        0.52        0.31      0.94 o
  -8  -3   6       57.07       66.63      3.60 o
  -7  -3   6        0.79        1.03      0.52 o
  -6  -3   6        1.89        3.05      0.60 o
  -5  -3   6       28.52       25.81      1.72 o
  -4  -3   6      194.28      189.27      3.02 o
  -3  -3   6        0.08       -0.09      0.16 o
  -2  -3   6        0.77        0.82      0.15 o
  -1  -3   6        4.13        2.81      0.17 o
   0  -3   6        0.56        0.46      0.19 o
   1  -3   6       55.98       55.74      0.99 o
   2  -3   6       48.54       41.69      0.82 o
   3  -3   6       70.48       76.53      1.63 o
   4  -3   6      139.79      124.42      2.36 o
   5  -3   6       23.45       15.60      0.73 o
   6  -3   6       13.13       12.19      0.92 o
   7  -3   6        0.13        0.94      0.94 o
 -10  -2   6       12.20       10.48      1.72 o
  -9  -2   6        0.06       -0.16      0.94 o
  -8  -2   6       96.59       99.63      4.54 o
  -7  -2   6        2.33        4.54      1.09 o
  -6  -2   6       31.73       29.31      1.27 o
  -5  -2   6     1624.85     1652.19     23.64 o
  -4  -2   6      176.34      191.12      2.66 o
  -3  -2   6      322.89      319.78      3.61 o
  -2  -2   6      122.46      124.10      1.67 o
  -1  -2   6       15.41       16.54      0.31 o
   0  -2   6       89.79      106.18      1.44 o
   1  -2   6        5.85        3.96      0.29 o
   2  -2   6      132.88      133.99      1.73 o
   3  -2   6       56.06       55.88      1.35 o
   4  -2   6       10.78       12.16      0.62 o
   5  -2   6        0.44        1.52      0.34 o
   6  -2   6        1.58        1.31      0.53 o
   7  -2   6        2.65        2.91      0.64 o
   8  -2   6        0.61        0.63      0.94 o
 -10  -1   6       19.16       19.71      2.19 o
  -9  -1   6        0.57        0.31      0.94 o
  -8  -1   6        2.48        1.41      1.09 o
  -7  -1   6       43.27       43.37      1.69 o
  -6  -1   6       24.77       27.75      1.49 o
  -5  -1   6      139.92      136.48      4.11 o
  -4  -1   6       10.04        9.46      0.37 o
  -3  -1   6      137.52      180.88      2.13 o
  -2  -1   6       49.76       64.53      0.96 o
  -1  -1   6      442.66      462.01      4.08 o
   0  -1   6       51.00       39.86      0.63 o
   1  -1   6        9.61       10.35      0.41 o
   2  -1   6      268.58      292.75      3.15 o
   3  -1   6       25.97       26.09      0.84 o
   4  -1   6       17.92       17.03      0.67 o
   5  -1   6        0.22       -0.09      0.36 o
   6  -1   6       22.73       24.16      1.16 o
   7  -1   6        0.06        1.13      0.53 o
   8  -1   6       10.72       13.76      1.41 o
 -10   0   6        2.42        0.31      1.25 o
  -9   0   6       20.16       20.96      2.19 o
  -8   0   6      211.37      211.59      5.41 o
  -7   0   6       21.50       14.70      1.56 o
  -6   0   6      213.28      224.79      9.23 o
  -5   0   6      114.58      122.38      3.41 o
  -4   0   6      102.93      126.40      2.47 o
  -3   0   6       78.39       96.96      1.31 o
  -2   0   6      295.77      322.18      3.61 o
  -1   0   6     1108.15     1161.08     10.43 o
   0   0   6        2.48        0.17      0.15 o
   1   0   6       14.68       11.30      0.38 o
   2   0   6       45.03       54.65      0.82 o
   3   0   6        0.13        0.41      0.20 o
   4   0   6      158.16      160.29      2.69 o
   5   0   6       68.32       70.57      1.50 o
   6   0   6        6.27        4.49      0.69 o
   7   0   6       49.62       42.18      1.49 o
   8   0   6        7.39        5.69      0.68 o
   9   0   6        4.98        5.79      1.09 o
 -10   1   6        2.34        3.28      1.41 o
  -9   1   6       10.75       10.92      1.49 o
  -8   1   6       44.33       49.30      2.09 o
  -7   1   6        3.50        3.37      0.71 o
  -6   1   6       64.66       58.99      3.75 o
  -5   1   6      249.03      253.17      4.65 o
  -4   1   6       66.96       70.36      2.11 o
  -3   1   6       72.96       77.30      1.11 o
  -2   1   6     2106.54     2307.51     27.35 o
  -1   1   6      165.76      176.26      1.94 o
   0   1   6     5906.44     5949.00     63.12 o
   1   1   6        0.02        0.17      0.12 o
   2   1   6      140.93      157.40      2.06 o
   3   1   6      281.74      281.61      3.83 o
   4   1   6      365.51      405.74      5.35 o
   5   1   6        1.81        1.02      0.19 o
   6   1   6      253.30      251.06      4.89 o
   7   1   6        7.72        7.32      0.66 o
   8   1   6        0.16        0.11      0.46 o
   9   1   6        0.68        1.41      0.78 o
  -9   2   6        0.07       -0.06      0.47 o
  -8   2   6        0.04        0.05      0.43 o
  -7   2   6       51.79       56.45      1.63 o
  -6   2   6       14.19        9.76      1.17 o
  -5   2   6       91.21       83.63      2.47 o
  -4   2   6       17.34       21.13      0.56 o
  -3   2   6       10.81       14.61      0.32 o
  -2   2   6      831.90      896.94      9.79 o
  -1   2   6      487.04      518.17      5.31 o
   0   2   6      937.81     1029.20     11.14 o
   1   2   6     1088.99     1158.31     12.42 o
   2   2   6     1716.18     1776.25     18.87 o
   3   2   6      451.17      499.75      6.79 o
   4   2   6       36.03       31.38      0.90 o
   5   2   6        0.37        0.18      0.28 o
   6   2   6        5.81        6.46      0.66 o
   7   2   6       24.67       24.19      1.27 o
   8   2   6        8.88        7.01      0.94 o
   9   2   6        1.72        0.98      0.70 o
  -9   3   6        2.96        3.18      0.66 o
  -8   3   6        0.11       -0.43      0.43 o
  -7   3   6       22.59       24.22      1.10 o
  -6   3   6       68.52       67.28      1.82 o
  -5   3   6      158.72      162.33      3.30 o
  -4   3   6      274.68      277.78      3.87 o
  -3   3   6       35.57       28.81      0.50 o
  -2   3   6       75.77       73.16      1.04 o
  -1   3   6      817.25      808.86      7.70 o
   0   3   6       27.19       32.39      0.54 o
   1   3   6     1266.77     1413.33     15.25 o
   2   3   6       46.53       32.89      0.57 o
   3   3   6      635.88      649.16      8.37 o
   4   3   6       86.90      105.28      1.61 o
   5   3   6      181.59      184.30      2.82 o
   6   3   6        9.05        8.66      0.75 o
   7   3   6      570.60      568.28     12.19 o
   8   3   6       21.70       26.55      1.30 o
   9   3   6       15.38       17.88      1.72 o
  10   3   6        0.87        0.94      0.63 o
  -8   4   6        0.03       -0.04      0.51 o
  -7   4   6        1.61        0.29      0.53 o
  -6   4   6       74.54       65.12      1.82 o
  -5   4   6        9.30        9.09      0.69 o
  -4   4   6      164.43      174.17      2.96 o
  -3   4   6       56.39       68.30      1.02 o
  -2   4   6        3.71        2.91      0.19 o
  -1   4   6       13.41       11.40      0.27 o
   0   4   6      347.34      340.36      3.58 o
   1   4   6      767.27      800.63      8.73 o
   2   4   6      598.31      656.90      7.77 o
   3   4   6      127.33      143.56      2.09 o
   4   4   6       94.09      111.11      1.54 o
   5   4   6       21.97       23.92      1.20 o
   6   4   6        5.37        3.86      0.52 o
   7   4   6        0.08        0.44      0.52 o
   8   4   6        4.78        4.26      1.64 o
   9   4   6       31.19       36.29      1.56 o
  10   4   6        6.11        4.54      0.94 o
  -8   5   6        6.31        7.33      2.11 o
  -7   5   6        8.90        6.61      0.78 o
  -6   5   6       20.48       20.39      1.05 o
  -5   5   6      127.67      116.35      3.10 o
  -4   5   6      164.42      151.05      2.02 o
  -3   5   6      295.56      309.95      4.27 o
  -2   5   6        0.00        0.17      0.18 o
  -1   5   6      172.86      189.14      2.10 o
   0   5   6        9.15       10.90      0.33 o
   1   5   6       27.28       37.71      0.64 o
   2   5   6      428.47      405.89      4.91 o
   3   5   6      522.11      512.86      6.72 o
   4   5   6      738.82      793.03     15.81 o
   5   5   6      125.62      123.38      3.14 o
   6   5   6      224.43      214.29      5.01 o
   7   5   6        6.25        7.71      0.78 o
   8   5   6       13.66       17.89      1.16 o
   9   5   6        0.83        0.21      0.94 o
  10   5   6        1.46        1.08      0.66 o
  -7   6   6       28.38       29.81      1.43 o
  -6   6   6        0.04       -0.49      0.49 o
  -5   6   6      134.76      115.20      2.76 o
  -4   6   6      221.18      211.08      3.50 o
  -3   6   6        5.37        5.82      0.38 o
  -2   6   6       50.09       49.69      0.93 o
  -1   6   6       12.94       15.72      0.35 o
   0   6   6        9.45        9.53      0.30 o
   1   6   6       13.80       11.88      0.38 o
   2   6   6       28.30       34.80      0.79 o
   3   6   6      694.94      722.15     12.29 o
   4   6   6      233.34      231.21      4.18 o
   5   6   6      280.85      271.53      4.10 o
   6   6   6       25.04       25.39      1.13 o
   7   6   6       33.04       32.68      2.50 o
   8   6   6        0.80        0.16      0.52 o
   9   6   6       39.45       45.19      1.76 o
  10   6   6       94.10      106.01      3.19 o
  -7   7   6       10.94       10.95      1.88 o
  -6   7   6        2.22        2.47      0.69 o
  -5   7   6       25.52       27.05      1.26 o
  -4   7   6        3.08        1.66      0.59 o
  -3   7   6      191.55      176.43      2.71 o
  -2   7   6        1.82        0.68      0.28 o
  -1   7   6       10.49       11.14      0.38 o
   0   7   6      248.68      231.47      2.60 o
   1   7   6      114.29      133.40      1.74 o
   2   7   6       22.44       28.49      0.53 o
   3   7   6      418.71      416.62      5.07 o
   4   7   6        1.08        0.85      0.27 o
   5   7   6       66.19       60.67      1.28 o
   6   7   6      114.68      101.07      2.76 o
   7   7   6        2.21        0.99      0.49 o
   8   7   6        0.59        0.10      0.94 o
   9   7   6        8.82        7.19      0.78 o
  10   7   6        0.38        0.76      0.68 o
  -6   8   6       18.36       20.96      2.03 o
  -5   8   6        3.23        2.19      0.63 o
  -4   8   6       11.99        9.54      0.55 o
  -3   8   6      184.85      172.45      2.74 o
  -2   8   6        6.05        5.08      0.48 o
  -1   8   6        0.12        0.11      0.22 o
   0   8   6       21.08       20.14      0.57 o
   1   8   6      385.78      392.62      4.89 o
   2   8   6       45.63       44.10      0.89 o
   3   8   6       60.32       61.93      1.20 o
   4   8   6       76.33       73.56      1.52 o
   5   8   6      103.37       99.75      2.31 o
   6   8   6      131.16      130.50      2.62 o
   7   8   6        3.94        5.83      0.71 o
   8   8   6       12.61       13.21      0.98 o
   9   8   6      275.57      286.36      6.77 o
  10   8   6        6.06        8.60      0.90 o
  -5   9   6        7.55        5.32      1.41 o
  -4   9   6       13.26       13.74      0.70 o
  -3   9   6       46.47       44.81      1.65 o
  -2   9   6      383.40      392.98      6.98 o
  -1   9   6       91.71       88.33      1.85 o
   0   9   6        0.03       -0.25      0.25 o
   1   9   6       12.76       13.96      0.64 o
   2   9   6      110.45      108.99      1.67 o
   3   9   6      120.53      110.20      1.89 o
   4   9   6       53.87       53.23      1.28 o
   5   9   6      114.12       97.00      1.89 o
   6   9   6      131.72      133.97      2.39 o
   7   9   6       72.93       74.32      2.36 o
   8   9   6       77.41       78.88      2.52 o
   9   9   6        7.94        9.21      0.90 o
  10   9   6        7.61        7.23      0.90 o
  -4  10   6        3.24        2.44      0.66 o
  -3  10   6       75.53       78.69      2.16 o
  -2  10   6       16.20       21.05      0.92 o
  -1  10   6       19.91       17.53      1.01 o
   0  10   6       60.46       62.90      1.23 o
   1  10   6       13.47       11.55      0.55 o
   2  10   6        4.01        4.73      0.37 o
   3  10   6       42.86       44.04      1.06 o
   4  10   6      143.18      144.81      2.67 o
   5  10   6       77.09       75.57      1.64 o
   6  10   6       59.95       63.71      1.47 o
   7  10   6      119.57      113.72      3.68 o
   8  10   6       28.81       31.67      1.96 o
   9  10   6        6.53        5.03      0.82 o
  10  10   6       11.86       10.98      1.33 o
  -3  11   6        0.12        0.12      0.70 o
  -2  11   6       20.90       22.52      1.88 o
  -1  11   6       13.82       15.92      1.16 o
   0  11   6       61.05       63.61      2.37 o
   1  11   6        8.72        9.95      0.54 o
   2  11   6       19.55       14.96      0.87 o
   3  11   6       68.64       72.49      1.66 o
   4  11   6      149.63      148.32      2.77 o
   5  11   6       97.98       97.03      2.03 o
   6  11   6       84.34       89.98      1.96 o
   7  11   6       34.96       33.16      1.12 o
   8  11   6       40.18       40.62      1.87 o
   9  11   6        5.62       10.25      1.05 o
  -1  12   6       45.23       50.21      2.82 o
   0  12   6        3.12        3.04      0.75 o
   1  12   6       19.69       22.89      1.19 o
   2  12   6       12.46       10.46      0.84 o
   3  12   6       31.18       34.02      1.35 o
   4  12   6      225.14      231.45      4.66 o
   5  12   6       54.81       56.15      1.48 o
   6  12   6        7.02        7.99      0.61 o
   7  12   6       18.73       20.09      0.99 o
   8  12   6        2.51        1.88      1.25 o
   9  12   6       15.98       16.25      1.96 o
   0  13   6        6.20        7.19      1.41 o
   1  13   6        0.06       -0.16      0.71 o
   2  13   6        3.78        5.03      1.03 o
   3  13   6       65.37       62.69      2.38 o
   4  13   6        0.06        1.09      0.71 o
   5  13   6       14.75       12.95      0.96 o
   6  13   6       26.93       29.30      1.29 o
   7  13   6        7.06        6.85      0.70 o
   8  13   6       65.11       70.73      2.82 o
   3  14   6        0.03       -0.94      0.94 o
   4  14   6       12.29       16.58      1.88 o
   5  14   6        8.20        7.91      1.09 o
   6  14   6       16.03       16.62      1.41 o
  -7  -9   7       12.11       15.33      2.03 o
  -6  -9   7        3.99        3.37      0.61 o
  -5  -9   7        8.66        6.68      0.78 o
  -4  -9   7       34.84       38.16      1.70 o
  -3  -9   7        8.83        8.99      1.13 o
  -2  -9   7        1.22        1.40      0.86 o
  -1  -9   7        0.38        0.26      0.59 o
  -8  -8   7        2.14        2.35      1.25 o
  -7  -8   7        0.08        0.49      0.71 o
  -6  -8   7       64.25       66.55      3.21 o
  -5  -8   7        0.68        0.04      0.40 o
  -4  -8   7       60.19       60.24      1.61 o
  -3  -8   7       43.77       45.84      1.75 o
  -2  -8   7       23.10       24.52      1.65 o
  -1  -8   7       12.05       10.72      0.91 o
   0  -8   7        6.72        7.75      0.87 o
   1  -8   7        0.07       -0.63      0.78 o
  -9  -7   7        0.74        1.41      1.09 o
  -8  -7   7        2.54        1.61      0.82 o
  -7  -7   7       21.65       22.84      1.55 o
  -6  -7   7        2.14        1.72      0.77 o
  -5  -7   7        6.35        7.79      0.64 o
  -4  -7   7       99.88       99.02      2.12 o
  -3  -7   7      120.87      118.37      3.05 o
  -2  -7   7        2.16        3.39      0.45 o
  -1  -7   7       17.29       16.94      0.82 o
   0  -7   7        1.85       -0.36      0.40 o
   1  -7   7        2.23        2.76      0.57 o
   2  -7   7        0.09       -0.78      0.78 o
   3  -7   7        2.91        3.75      1.09 o
  -9  -6   7        0.00       -0.31      0.60 o
  -8  -6   7        2.74        2.38      0.86 o
  -7  -6   7       33.92       35.73      1.76 o
  -6  -6   7       29.90       26.61      2.19 o
  -5  -6   7        7.42        8.80      0.77 o
  -4  -6   7       47.25       45.63      1.26 o
  -3  -6   7       38.12       38.31      1.13 o
  -2  -6   7       85.33       84.79      1.47 o
  -1  -6   7       15.99       13.59      0.74 o
   0  -6   7        5.17        6.08      0.57 o
   1  -6   7       46.76       45.91      1.49 o
   2  -6   7       17.58       13.76      1.41 o
   3  -6   7        2.19        2.50      0.78 o
   4  -6   7        0.00        0.27      0.64 o
 -10  -5   7       35.61       39.51      4.30 o
  -9  -5   7       84.21       82.42      2.78 o
  -8  -5   7        4.88        6.59      2.11 o
  -7  -5   7       85.20       88.48      2.92 o
  -6  -5   7        0.07        0.44      0.60 o
  -5  -5   7       88.70       85.44      2.81 o
  -4  -5   7       25.42       24.87      0.84 o
  -3  -5   7        5.95        4.90      0.49 o
  -2  -5   7        6.89        8.24      0.42 o
  -1  -5   7      149.35      158.52      2.32 o
   0  -5   7       65.69       60.34      1.50 o
   1  -5   7      105.00      103.56      1.68 o
   2  -5   7      115.76      124.79      2.89 o
   3  -5   7       33.07       30.94      1.06 o
   4  -5   7        0.98        1.72      0.47 o
   5  -5   7        3.14        3.33      0.54 o
 -10  -4   7        1.41        1.26      0.66 o
  -9  -4   7       37.46       37.60      1.73 o
  -8  -4   7        0.02        0.77      0.64 o
  -7  -4   7        1.54        1.15      0.60 o
  -6  -4   7       40.71       42.80      2.27 o
  -5  -4   7       38.56       38.18      1.21 o
  -4  -4   7        3.56        5.11      0.45 o
  -3  -4   7       52.79       50.23      1.21 o
  -2  -4   7      176.59      177.87      2.44 o
  -1  -4   7       10.18        9.02      0.43 o
   0  -4   7      203.58      198.76      2.52 o
   1  -4   7        0.30       -0.25      0.27 o
   2  -4   7        0.53        0.60      0.28 o
   3  -4   7      102.98      102.62      2.11 o
   4  -4   7        6.93        8.45      0.61 o
   5  -4   7       13.06       14.22      0.74 o
   6  -4   7        0.23        0.68      0.42 o
 -10  -3   7        3.76        4.84      1.41 o
  -9  -3   7        7.17        7.05      0.80 o
  -8  -3   7       34.55       32.56      2.97 o
  -7  -3   7      185.67      189.76      5.47 o
  -6  -3   7       70.90       68.39      2.29 o
  -5  -3   7      137.78      133.39      4.93 o
  -4  -3   7       29.85       29.20      1.00 o
  -3  -3   7      134.68      131.79      2.37 o
  -2  -3   7       59.12       62.28      1.20 o
  -1  -3   7       91.44       80.07      1.12 o
   0  -3   7        2.40        1.11      0.20 o
   1  -3   7       45.12       43.26      0.90 o
   2  -3   7      157.03      149.68      2.14 o
   3  -3   7       50.76       40.48      1.14 o
   4  -3   7        1.00       -0.38      0.38 o
   5  -3   7        0.14       -0.34      0.34 o
   6  -3   7        0.36       -0.04      0.35 o
   7  -3   7        6.15        5.79      1.25 o
 -10  -2   7       48.56       61.16      3.75 o
  -9  -2   7       39.67       47.55      3.13 o
  -8  -2   7       78.42       71.32      3.75 o
  -7  -2   7      274.13      287.79     10.17 o
  -6  -2   7      147.20      156.88      6.10 o
  -5  -2   7        7.24        8.92      1.25 o
  -4  -2   7      556.43      570.84      8.38 o
  -3  -2   7       71.49       65.10      1.19 o
  -2  -2   7      334.81      322.83      3.29 o
  -1  -2   7       55.80       44.97      0.62 o
   0  -2   7        0.39        0.96      0.20 o
   1  -2   7        4.10        5.54      0.30 o
   2  -2   7       76.19       82.62      1.32 o
   3  -2   7       26.11       21.46      0.79 o
   4  -2   7       30.71       24.67      0.91 o
   5  -2   7        0.09       -0.33      0.33 o
   6  -2   7        0.25        0.00      0.26 o
   7  -2   7       18.20       19.60      1.19 o
 -10  -1   7        0.25       -1.25      1.25 o
  -9  -1   7        0.59        0.78      1.25 o
  -8  -1   7      105.95      114.02      5.16 o
  -7  -1   7        6.39        6.26      1.25 o
  -6  -1   7       79.01       85.40      4.07 o
  -5  -1   7       22.50       26.01      1.64 o
  -4  -1   7       91.14       89.38      1.13 o
  -3  -1   7     1062.75     1101.27     11.02 o
  -2  -1   7      222.77      230.21      2.37 o
  -1  -1   7       63.47       57.31      0.71 o
   0  -1   7       82.11       84.97      1.12 o
   1  -1   7        9.85        6.83      0.33 o
   2  -1   7        2.02        2.73      0.22 o
   3  -1   7       38.61       44.64      1.49 o
   4  -1   7       19.01       18.30      0.73 o
   5  -1   7       36.02       30.52      0.92 o
   6  -1   7      110.20       96.20      2.48 o
   7  -1   7        0.06       -0.11      0.50 o
   8  -1   7        1.00        0.78      0.94 o
 -10   0   7        2.35        3.13      1.56 o
  -9   0   7       44.69       45.20      3.13 o
  -8   0   7        6.95        6.41      1.41 o
  -7   0   7       92.43       96.50      4.54 o
  -6   0   7        1.21        1.50      0.52 o
  -5   0   7      129.31      136.58      3.45 o
  -4   0   7       88.04       86.18      1.56 o
  -3   0   7      958.22     1006.03     10.84 o
  -2   0   7     1566.44     1724.85     23.68 o
  -1   0   7        4.07        1.85      0.15 o
   0   0   7      250.73      244.02      2.68 o
   1   0   7      151.82      146.83      1.99 o
   2   0   7       22.39       19.35      0.53 o
   3   0   7      238.04      248.66      6.31 o
   4   0   7       57.22       51.28      1.35 o
   5   0   7       39.56       29.94      0.88 o
   6   0   7       70.45       59.36      1.75 o
   7   0   7       10.58        7.92      0.76 o
   8   0   7       32.50       33.89      1.47 o
  -9   1   7        1.08        0.94      1.25 o
  -8   1   7       62.07       58.03      3.44 o
  -7   1   7        2.16        1.42      0.64 o
  -6   1   7      174.16      189.88      7.19 o
  -5   1   7       51.71       50.90      1.73 o
  -4   1   7        5.13        3.90      0.30 o
  -3   1   7       63.41       78.43      1.13 o
  -2   1   7      295.62      316.75      4.29 o
  -1   1   7      157.43      205.59      2.62 o
   0   1   7      503.26      516.46      5.72 o
   1   1   7      200.27      191.13      2.17 o
   2   1   7       10.57       15.60      0.42 o
   3   1   7       12.16       15.73      0.53 o
   4   1   7        4.22        2.15      0.34 o
   5   1   7       23.41       22.67      0.79 o
   6   1   7       74.61       72.36      2.33 o
   7   1   7        8.82        7.44      0.86 o
   8   1   7       18.18       17.10      1.72 o
   9   1   7        5.74        6.57      1.09 o
  -9   2   7        1.70        0.47      1.09 o
  -8   2   7       40.77       46.99      2.14 o
  -7   2   7       32.85       32.82      1.65 o
  -6   2   7       44.58       45.04      1.80 o
  -5   2   7      143.54      144.33      3.74 o
  -4   2   7       69.20       79.47      1.75 o
  -3   2   7        1.45        1.60      0.19 o
  -2   2   7      328.64      392.98      4.69 o
  -1   2   7      533.91      584.24      6.42 o
   0   2   7      206.83      172.51      2.07 o
   1   2   7      207.85      235.10      2.75 o
   2   2   7        4.40        1.68      0.18 o
   3   2   7      237.69      248.43      3.19 o
   4   2   7        0.00        0.11      0.27 o
   5   2   7        7.95        8.63      0.53 o
   6   2   7      368.09      344.39      7.77 o
   7   2   7        0.21        0.23      1.33 o
   8   2   7        2.54        2.15      1.17 o
   9   2   7       14.51       13.92      1.41 o
  -9   3   7        6.23       12.96      1.27 o
  -8   3   7       15.04       14.75      1.27 o
  -7   3   7      156.23      148.75      5.32 o
  -6   3   7       13.80       16.27      1.33 o
  -5   3   7        0.04       -0.03      0.49 o
  -4   3   7        1.67        1.46      0.36 o
  -3   3   7       11.05       12.66      0.45 o
  -2   3   7       86.45       89.05      1.43 o
  -1   3   7       53.99       59.45      0.80 o
   0   3   7       11.52       14.80      0.38 o
   1   3   7     1338.03     1400.39     16.32 o
   2   3   7       41.81       56.30      0.84 o
   3   3   7      186.15      197.77      2.60 o
   4   3   7      329.77      334.98      5.62 o
   5   3   7        4.40        4.02      0.28 o
   6   3   7      163.82      169.70      4.28 o
   7   3   7        5.66        6.16      1.09 o
   8   3   7       75.20       75.73      2.48 o
   9   3   7        2.34        4.09      0.78 o
  -8   4   7        1.09        0.06      0.87 o
  -7   4   7       84.54       80.99      2.20 o
  -6   4   7      128.72      116.99      3.69 o
  -5   4   7      109.38      113.65      3.31 o
  -4   4   7       50.31       56.48      1.12 o
  -3   4   7      356.49      352.66      4.72 o
  -2   4   7      220.87      235.84      2.81 o
  -1   4   7       16.99       14.94      0.34 o
   0   4   7      438.38      458.56      5.13 o
   1   4   7      127.64      146.75      1.98 o
   2   4   7      640.56      652.13      7.75 o
   3   4   7      595.71      608.91      7.98 o
   4   4   7       30.04       29.81      0.61 o
   5   4   7       64.58       58.18      1.22 o
   6   4   7      334.43      320.79      7.28 o
   7   4   7      341.18      342.73      7.82 o
   8   4   7        2.10        2.68      0.66 o
   9   4   7        5.64        7.47      1.49 o
  10   4   7        2.04        1.72      0.78 o
  -8   5   7       13.39       17.08      1.31 o
  -7   5   7       31.93       40.66      2.69 o
  -6   5   7       11.52       11.06      0.80 o
  -5   5   7       49.54       39.76      1.38 o
  -4   5   7        7.47        7.18      0.50 o
  -3   5   7        9.57        6.91      0.40 o
  -2   5   7       10.62        9.53      0.41 o
  -1   5   7       39.71       39.94      0.61 o
   0   5   7        0.12       -0.01      0.14 o
   1   5   7        1.60        2.20      0.21 o
   2   5   7       41.10       42.37      0.77 o
   3   5   7        0.30       -0.14      0.14 o
   4   5   7       82.24       72.29      1.25 o
   5   5   7       76.31       78.53      1.89 o
   6   5   7       30.08       31.91      1.35 o
   7   5   7        2.34        3.68      0.64 o
   8   5   7       10.79        8.94      0.90 o
   9   5   7        0.08       -0.44      0.54 o
  10   5   7        7.60        8.29      1.09 o
  -7   6   7        1.15        2.12      0.72 o
  -6   6   7        0.13        0.52      0.51 o
  -5   6   7        3.89        5.07      0.66 o
  -4   6   7      124.36      111.40      2.08 o
  -3   6   7      126.00      123.21      2.01 o
  -2   6   7       14.95       15.78      0.61 o
  -1   6   7      112.06      124.21      1.49 o
   0   6   7      112.35      125.47      1.63 o
   1   6   7        6.86       10.39      0.35 o
   2   6   7      164.90      182.19      2.29 o
   3   6   7       24.86       29.33      0.68 o
   4   6   7      647.41      653.26      8.51 o
   5   6   7      150.53      143.98      2.43 o
   6   6   7      190.45      180.37      4.41 o
   7   6   7      266.59      277.91      6.50 o
   8   6   7       45.20       39.58      1.65 o
   9   6   7        6.27        4.21      0.94 o
  10   6   7        1.29        1.25      0.78 o
  -6   7   7       31.19       36.50      3.18 o
  -5   7   7        9.57        9.11      0.84 o
  -4   7   7      184.74      184.87      3.25 o
  -3   7   7       15.58       13.15      0.59 o
  -2   7   7       78.56       80.46      1.48 o
  -1   7   7        0.00       -0.21      0.21 o
   0   7   7       37.90       33.43      0.68 o
   1   7   7      232.12      233.23      2.80 o
   2   7   7       12.25       13.41      0.41 o
   3   7   7      113.84      117.18      1.68 o
   4   7   7      268.32      239.32      3.83 o
   5   7   7        4.59        4.10      0.36 o
   6   7   7       18.68       18.50      0.60 o
   7   7   7       60.27       63.31      2.14 o
   8   7   7       14.74       15.15      1.33 o
   9   7   7       42.54       48.25      2.11 o
  10   7   7        0.82        0.31      0.78 o
  -6   8   7        9.58       16.35      1.64 o
  -5   8   7        4.38        3.63      0.73 o
  -4   8   7       96.79       92.33      1.94 o
  -3   8   7       38.93       40.75      1.07 o
  -2   8   7       75.83       71.70      1.46 o
  -1   8   7       42.36       45.53      0.96 o
   0   8   7       52.94       56.17      1.29 o
   1   8   7      121.01      122.72      1.67 o
   2   8   7        0.10        0.16      0.21 o
   3   8   7        6.96        7.80      0.42 o
   4   8   7       85.22       82.68      1.67 o
   5   8   7      111.54      109.94      2.02 o
   6   8   7       28.35       28.74      0.84 o
   7   8   7       42.49       46.65      1.76 o
   8   8   7       84.26       86.36      2.69 o
   9   8   7      176.51      179.57      4.65 o
  10   8   7       10.18        8.60      1.25 o
  -5   9   7        0.71        1.72      1.09 o
  -4   9   7        0.22        0.15      0.37 o
  -3   9   7        1.49        0.86      0.37 o
  -2   9   7        2.09        2.89      0.59 o
  -1   9   7        1.50        0.77      0.39 o
   0   9   7        7.41        7.57      0.41 o
   1   9   7        8.03        7.85      0.41 o
   2   9   7       41.53       40.91      0.97 o
   3   9   7       45.78       43.75      0.90 o
   4   9   7      289.04      283.33      4.53 o
   5   9   7      217.51      211.96      3.51 o
   6   9   7        6.66        5.64      0.65 o
   7   9   7       43.00       39.04      1.65 o
   8   9   7       50.56       49.94      4.07 o
   9   9   7        0.53        0.83      0.64 o
  10   9   7        3.24        3.13      0.94 o
  -4  10   7        2.08        1.15      0.56 o
  -3  10   7        8.14       10.18      0.83 o
  -2  10   7        2.67        2.36      0.53 o
  -1  10   7      150.97      151.14      2.85 o
   0  10   7        4.32        3.21      0.35 o
   1  10   7        8.82       10.29      0.55 o
   2  10   7       11.12       11.68      0.52 o
   3  10   7        1.90        1.39      0.36 o
   4  10   7       33.73       33.58      1.35 o
   5  10   7        5.31        6.50      0.52 o
   6  10   7      156.33      145.45      2.62 o
   7  10   7       95.90       96.04      2.09 o
   8  10   7        9.82       11.39      0.98 o
   9  10   7       15.50       16.62      2.11 o
  10  10   7       39.78       42.86      2.50 o
  -3  11   7        0.76        0.31      0.66 o
  -2  11   7       10.27       13.61      1.41 o
  -1  11   7        1.39        1.11      0.64 o
   0  11   7       42.69       42.43      1.17 o
   1  11   7        0.61        0.62      0.35 o
   2  11   7       26.19       27.90      0.87 o
   3  11   7        1.01        2.24      0.58 o
   4  11   7      130.31      125.09      2.46 o
   5  11   7       78.41       73.84      1.67 o
   6  11   7        0.94        1.66      0.42 o
   7  11   7        0.67        1.80      0.47 o
   8  11   7        0.23        0.00      0.66 o
   9  11   7       11.57       11.92      1.09 o
  -1  12   7       27.61       30.81      2.19 o
   0  12   7        6.03        7.52      0.98 o
   1  12   7        0.01       -0.42      0.54 o
   2  12   7        0.84       -0.01      0.49 o
   3  12   7        1.69        0.66      0.57 o
   4  12   7       17.47       15.34      1.15 o
   5  12   7        1.13        0.90      0.47 o
   6  12   7        0.12        0.06      0.40 o
   7  12   7       13.89       17.40      0.94 o
   8  12   7       55.26       61.70      6.26 o
   9  12   7        0.61        0.00      0.94 o
   0  13   7        0.16        0.47      0.94 o
   1  13   7        1.94        1.96      1.17 o
   2  13   7        2.26        2.41      0.69 o
   3  13   7        0.88        0.08      0.71 o
   4  13   7        5.10        4.35      0.94 o
   5  13   7        1.14        1.07      0.78 o
   6  13   7       11.89       14.66      0.94 o
   7  13   7        1.60        1.15      0.57 o
   8  13   7        3.64        5.63      1.41 o
   3  14   7        2.05        1.72      1.25 o
   4  14   7        0.45        1.09      1.09 o
   5  14   7        2.93        2.66      1.09 o
  -5  -9   8       14.85       11.15      1.01 o
  -4  -9   8        7.51        8.21      1.13 o
  -3  -9   8       13.48       11.29      1.31 o
  -7  -8   8       26.01       29.03      1.88 o
  -6  -8   8        4.71        6.05      1.56 o
  -5  -8   8        0.00       -0.17      0.49 o
  -4  -8   8        0.06       -0.57      0.57 o
  -3  -8   8       17.07       19.30      1.43 o
  -2  -8   8        0.67        0.47      0.78 o
  -1  -8   8        3.21        3.34      0.77 o
   0  -8   8        3.65        3.25      0.77 o
  -8  -7   8        0.21        0.05      0.71 o
  -7  -7   8       15.60       15.07      1.31 o
  -6  -7   8        0.11       -0.42      0.71 o
  -5  -7   8       12.47       13.30      0.74 o
  -4  -7   8       91.75       87.35      2.02 o
  -3  -7   8       42.65       39.84      1.61 o
  -2  -7   8        5.17        4.47      0.98 o
  -1  -7   8        0.14       -0.15      0.41 o
   0  -7   8        0.95        0.09      0.64 o
   1  -7   8        4.18        3.84      0.90 o
   2  -7   8        0.42        0.16      0.94 o
  -9  -6   8        1.79        0.31      0.75 o
  -8  -6   8       36.42       36.22      1.91 o
  -7  -6   8        5.11        3.29      0.94 o
  -6  -6   8       61.58       58.47      4.30 o
  -5  -6   8        3.76        4.76      0.51 o
  -4  -6   8        0.55        0.25      0.38 o
  -3  -6   8        2.92        2.52      0.49 o
  -2  -6   8        1.56        1.40      0.49 o
  -1  -6   8       37.24       37.47      1.03 o
   0  -6   8      119.22      120.14      2.45 o
   1  -6   8       19.26       18.30      0.86 o
   2  -6   8        0.40       -0.31      0.78 o
   3  -6   8       26.20       30.81      2.03 o
  -9  -5   8       23.08       23.62      1.58 o
  -8  -5   8        0.43        0.17      0.64 o
  -7  -5   8        4.46        5.47      0.86 o
  -6  -5   8        1.06        1.70      0.71 o
  -5  -5   8       41.57       41.76      2.35 o
  -4  -5   8      142.27      136.30      2.57 o
  -3  -5   8       15.02       12.25      0.66 o
  -2  -5   8       41.06       45.50      0.98 o
  -1  -5   8       28.40       28.21      0.82 o
   0  -5   8        0.15       -0.06      0.36 o
   1  -5   8      169.15      173.99      3.17 o
   2  -5   8        9.60        7.19      1.09 o
   3  -5   8        9.07        7.98      1.09 o
   4  -5   8        1.99        1.29      0.53 o
 -10  -4   8        1.00        1.88      1.41 o
  -9  -4   8       22.07       22.46      1.47 o
  -8  -4   8       36.43       34.71      1.73 o
  -7  -4   8        5.41        5.01      0.82 o
  -6  -4   8       35.22       36.42      4.14 o
  -5  -4   8       25.66       22.67      1.43 o
  -4  -4   8      107.42      100.33      1.98 o
  -3  -4   8       10.39        8.27      0.68 o
  -2  -4   8        0.48        0.59      0.24 o
  -1  -4   8       72.10       80.10      1.41 o
   0  -4   8      439.03      463.78      7.14 o
   1  -4   8      150.91      153.96      2.29 o
   2  -4   8       80.73       75.38      1.44 o
   3  -4   8        5.17        3.58      0.52 o
   4  -4   8        2.20        2.31      0.49 o
   5  -4   8        1.90        2.41      0.52 o
 -10  -3   8        1.16        1.85      0.78 o
  -9  -3   8       10.33       10.84      1.04 o
  -8  -3   8      110.33      106.37      3.28 o
  -7  -3   8       10.11        8.50      0.94 o
  -6  -3   8       19.56       17.85      1.20 o
  -5  -3   8       46.79       45.32      1.87 o
  -4  -3   8      113.15      113.95      2.55 o
  -3  -3   8       70.36       71.89      2.21 o
  -2  -3   8       31.18       33.42      1.00 o
  -1  -3   8        4.95        3.30      0.31 o
   0  -3   8       14.88       12.64      0.48 o
   1  -3   8        5.90        4.81      0.40 o
   2  -3   8        4.53        5.97      0.37 o
   3  -3   8       53.97       49.55      1.39 o
   4  -3   8        1.36        3.14      0.49 o
   5  -3   8        2.44        1.42      0.44 o
   6  -3   8        1.10        0.77      0.38 o
 -10  -2   8        0.02        0.47      1.25 o
  -9  -2   8        2.29        3.75      1.41 o
  -8  -2   8       14.05       18.46      2.03 o
  -7  -2   8        1.30        2.97      1.09 o
  -6  -2   8        1.07        1.09      0.94 o
  -5  -2   8      112.71      101.37      4.85 o
  -4  -2   8       25.13       25.54      0.91 o
  -3  -2   8       82.13       85.31      1.98 o
  -2  -2   8        2.01        1.80      0.22 o
  -1  -2   8        5.20        8.37      0.30 o
   0  -2   8       13.56       16.04      0.46 o
   1  -2   8      422.87      429.53      4.97 o
   2  -2   8      139.39      133.06      2.13 o
   3  -2   8       49.14       43.58      1.24 o
   4  -2   8      329.38      319.64      5.14 o
   5  -2   8       23.54       24.60      0.92 o
   6  -2   8       10.77       10.69      0.63 o
   7  -2   8        0.01        0.94      0.94 o
 -10  -1   8        6.65        6.57      1.72 o
  -9  -1   8       54.45       62.88      3.75 o
  -8  -1   8        2.44        3.75      1.41 o
  -7  -1   8        0.85       -0.16      0.94 o
  -6  -1   8       91.77       91.66      4.38 o
  -5  -1   8      647.44      621.57     19.55 o
  -4  -1   8        0.04       -0.05      0.35 o
  -3  -1   8      325.16      332.40      7.13 o
  -2  -1   8       23.12       23.74      0.44 o
  -1  -1   8       31.74       33.44      0.52 o
   0  -1   8       10.17       11.81      0.45 o
   1  -1   8        2.96        3.49      0.27 o
   2  -1   8        2.29        1.20      0.26 o
   3  -1   8       57.23       51.70      1.44 o
   4  -1   8        0.93        0.39      0.39 o
   5  -1   8        4.09        2.08      0.40 o
   6  -1   8        3.93        4.99      0.54 o
   7  -1   8        6.95        6.67      0.82 o
  -9   0   8        7.35        8.60      1.72 o
  -8   0   8       11.43       10.79      1.56 o
  -7   0   8       10.96        9.54      1.56 o
  -6   0   8      156.00      170.96      6.73 o
  -5   0   8       14.43       13.87      0.90 o
  -4   0   8       46.17       40.45      0.77 o
  -3   0   8       63.19       52.00      1.06 o
  -2   0   8       18.28       25.41      0.65 o
  -1   0   8       81.58       73.95      0.94 o
   0   0   8       17.78       15.87      0.42 o
   1   0   8      133.14      138.61      1.95 o
   2   0   8       33.85       29.79      0.58 o
   3   0   8      321.93      316.28      5.80 o
   4   0   8        1.19        1.15      0.43 o
   5   0   8        0.01       -0.34      0.34 o
   6   0   8       40.64       40.90      1.35 o
   7   0   8        4.64        6.04      1.25 o
   8   0   8        0.05        2.50      0.94 o
  -9   1   8       11.27       12.04      2.03 o
  -8   1   8       18.30       18.93      2.03 o
  -7   1   8        0.05       -0.47      0.78 o
  -6   1   8        3.63        5.00      1.64 o
  -5   1   8       28.07       25.49      1.27 o
  -4   1   8      465.80      476.32      6.18 o
  -3   1   8        2.49        1.96      0.22 o
  -2   1   8       47.11       42.85      0.92 o
  -1   1   8      325.30      332.13      3.79 o
   0   1   8       50.99       52.94      0.91 o
   1   1   8      101.17       98.61      1.37 o
   2   1   8        0.17        0.38      0.41 o
   3   1   8      299.98      287.55      4.47 o
   4   1   8       82.20       78.78      1.84 o
   5   1   8        0.56       -0.24      0.34 o
   6   1   8       17.39       17.30      0.72 o
   7   1   8       24.59       25.36      1.49 o
   8   1   8        0.41       -0.38      0.94 o
  -9   2   8       37.13       37.23      2.97 o
  -8   2   8       12.36       12.04      1.88 o
  -7   2   8       29.86       29.99      2.03 o
  -6   2   8      256.13      272.30      6.56 o
  -5   2   8       32.67       33.28      1.47 o
  -4   2   8       10.63        9.28      0.43 o
  -3   2   8       50.90       56.86      1.09 o
  -2   2   8      326.52      337.01      4.57 o
  -1   2   8     2757.02     2765.46     31.96 o
   0   2   8     1577.18     1603.10     18.67 o
   1   2   8        6.80        4.48      0.26 o
   2   2   8        0.97        0.80      0.21 o
   3   2   8       20.47       17.32      0.38 o
   4   2   8      389.45      394.21      6.84 o
   5   2   8        0.00        0.31      0.52 o
   6   2   8       77.98       87.93      3.40 o
   7   2   8        0.70        0.41      0.60 o
   8   2   8        9.67        9.30      1.01 o
   9   2   8        3.87        3.60      1.09 o
  -9   3   8        0.57       -1.09      1.25 o
  -8   3   8       12.44        8.62      1.09 o
  -7   3   8       13.19       12.63      1.41 o
  -6   3   8       36.16       40.36      1.80 o
  -5   3   8        3.56        2.13      0.60 o
  -4   3   8       35.17       31.78      0.61 o
  -3   3   8       10.32        9.30      0.45 o
  -2   3   8       84.05       86.52      1.60 o
  -1   3   8       12.38       11.97      0.59 o
   0   3   8      926.80      900.15      9.83 o
   1   3   8       12.22       14.11      0.44 o
   2   3   8      228.93      222.20      2.67 o
   3   3   8        2.02        1.03      0.16 o
   4   3   8        3.02        4.62      0.39 o
   5   3   8       29.57       29.56      0.96 o
   6   3   8      336.66      325.05      6.27 o
   7   3   8       27.59       27.14      1.39 o
   8   3   8      100.28      100.15      3.08 o
   9   3   8       27.49       35.19      2.19 o
  -8   4   8       26.77       32.42      1.87 o
  -7   4   8       43.96       54.05      2.25 o
  -6   4   8       16.29       19.11      1.31 o
  -5   4   8       30.60       29.04      1.49 o
  -4   4   8        0.04       -0.19      0.19 o
  -3   4   8       21.72       23.94      0.73 o
  -2   4   8        0.00        0.16      0.23 o
  -1   4   8      158.52      164.06      1.99 o
   0   4   8        5.72        8.04      0.31 o
   1   4   8      287.58      291.11      3.67 o
   2   4   8       20.88       28.21      0.62 o
   3   4   8       80.54       71.55      1.05 o
   4   4   8       13.46       15.80      0.63 o
   5   4   8       28.31       26.78      0.99 o
   6   4   8      103.69       95.74      1.69 o
   7   4   8        1.15        1.54      0.64 o
   8   4   8       12.69       14.90      1.13 o
   9   4   8       26.96       29.10      1.53 o
  -8   5   8        7.35        9.54      1.88 o
  -7   5   8        5.46        6.91      1.11 o
  -6   5   8       35.47       34.21      1.76 o
  -5   5   8      108.81      117.91      3.47 o
  -4   5   8       48.41       46.70      1.27 o
  -3   5   8       32.19       29.81      0.99 o
  -2   5   8        0.04        0.27      0.24 o
  -1   5   8      606.54      606.65      6.26 o
   0   5   8       44.76       34.80      0.65 o
   1   5   8       14.29       11.89      0.42 o
   2   5   8       96.20       91.92      1.38 o
   3   5   8      200.28      197.37      2.58 o
   4   5   8      135.47      140.32      2.38 o
   5   5   8       25.83       24.68      1.35 o
   6   5   8      133.83      138.93      2.84 o
   7   5   8      288.06      287.61     10.48 o
   8   5   8        4.26        3.98      0.75 o
   9   5   8       20.98       23.02      2.19 o
  10   5   8       23.28       28.78      2.03 o
  -7   6   8       74.18       77.07      2.34 o
  -6   6   8       12.56       12.55      1.21 o
  -5   6   8        1.75        1.90      0.71 o
  -4   6   8       10.78        9.73      0.60 o
  -3   6   8        0.62       -0.27      0.27 o
  -2   6   8       33.51       31.40      0.89 o
  -1   6   8      294.47      276.82      3.52 o
   0   6   8        2.03        2.99      0.25 o
   1   6   8        4.69        6.87      0.34 o
   2   6   8       68.18       60.02      1.01 o
   3   6   8        5.85        7.05      0.31 o
   4   6   8        8.99        7.56      0.40 o
   5   6   8       99.12      104.12      1.92 o
   6   6   8      461.38      467.42      8.00 o
   7   6   8      206.90      210.57      5.17 o
   8   6   8       37.44       37.00      1.69 o
   9   6   8        3.38        3.40      0.78 o
  10   6   8       11.68       11.89      1.41 o
  -6   7   8        6.05        4.70      0.78 o
  -5   7   8       25.84       27.26      1.29 o
  -4   7   8       29.25       27.23      1.35 o
  -3   7   8       35.19       35.06      1.01 o
  -2   7   8        5.05        4.62      0.44 o
  -1   7   8        5.29        6.07      0.37 o
   0   7   8       23.62       25.20      0.60 o
   1   7   8      455.85      459.68      5.21 o
   2   7   8       81.78       86.51      1.25 o
   3   7   8       50.04       54.76      1.05 o
   4   7   8       48.58       49.00      1.15 o
   5   7   8        4.70        4.16      0.39 o
   6   7   8       31.79       29.09      0.84 o
   7   7   8        1.94        1.09      0.86 o
   8   7   8        8.06        9.04      1.02 o
   9   7   8       13.83       19.60      1.27 o
  10   7   8       21.15       26.59      1.88 o
  -6   8   8        1.12        0.69      0.82 o
  -5   8   8        0.20        0.03      0.67 o
  -4   8   8        2.67        1.15      0.43 o
  -3   8   8       12.78       12.61      0.61 o
  -2   8   8       19.10       19.06      0.79 o
  -1   8   8        2.68        1.92      0.56 o
   0   8   8       18.86       18.59      0.57 o
   1   8   8       91.67       86.59      1.31 o
   2   8   8       67.31       71.47      1.22 o
   3   8   8       53.88       49.44      0.96 o
   4   8   8        0.11       -0.25      0.29 o
   5   8   8       37.52       36.40      1.01 o
   6   8   8        3.95        3.78      0.40 o
   7   8   8       39.94       36.10      1.54 o
   8   8   8       26.00       24.08      1.35 o
   9   8   8        1.38        1.03      0.75 o
  10   8   8        4.76        4.07      1.09 o
  -5   9   8        2.89        3.66      1.96 o
  -4   9   8        0.14        0.72      0.40 o
  -3   9   8        1.47        1.27      0.38 o
  -2   9   8      112.36      117.71      2.10 o
  -1   9   8       24.63       31.31      0.99 o
   0   9   8       11.63       11.61      0.48 o
   1   9   8       39.41       44.06      0.93 o
   2   9   8      123.38      120.83      2.04 o
   3   9   8        9.25        8.16      0.42 o
   4   9   8        1.74        1.35      0.42 o
   5   9   8      206.25      210.52      3.53 o
   6   9   8        7.92        7.29      0.54 o
   7   9   8        3.45        2.66      0.71 o
   8   9   8       12.71       11.32      1.33 o
   9   9   8        7.54        7.41      0.98 o
  10   9   8        5.08        5.16      1.09 o
  -4  10   8        1.60        2.29      0.56 o
  -3  10   8        8.45        6.59      0.74 o
  -2  10   8       28.61       30.75      1.16 o
  -1  10   8       34.85       34.20      1.12 o
   0  10   8       34.66       41.69      0.95 o
   1  10   8       92.03       90.46      1.67 o
   2  10   8      117.56      112.00      1.95 o
   3  10   8       81.95       88.02      1.49 o
   4  10   8        1.19        1.32      0.42 o
   5  10   8       49.78       42.70      1.23 o
   6  10   8       46.84       39.78      1.12 o
   7  10   8       88.03       87.43      2.02 o
   8  10   8       25.39       24.04      1.96 o
   9  10   8        0.48        0.00      0.94 o
  -3  11   8        9.84       11.60      1.88 o
  -2  11   8       53.33       52.55      2.66 o
  -1  11   8        6.26        6.18      1.33 o
   0  11   8        0.13       -0.04      0.45 o
   1  11   8        8.24       10.08      0.57 o
   2  11   8      147.36      158.93      2.58 o
   3  11   8       40.65       42.89      1.83 o
   4  11   8       14.45       12.74      0.74 o
   5  11   8       26.16       23.93      0.93 o
   6  11   8       26.74       26.07      0.98 o
   7  11   8       27.21       34.79      1.23 o
   8  11   8        0.98        1.97      0.71 o
   9  11   8        1.75        0.47      0.94 o
  -1  12   8        7.44        6.26      1.25 o
   0  12   8        5.27        4.54      1.09 o
   1  12   8        0.15       -0.22      0.53 o
   2  12   8        0.96        1.21      0.57 o
   3  12   8       40.98       40.43      1.53 o
   4  12   8        0.79        1.00      0.71 o
   5  12   8       25.19       22.56      1.19 o
   6  12   8       16.00       17.56      0.88 o
   7  12   8        4.63        4.16      0.59 o
   8  12   8        0.66        0.13      0.71 o
   1  13   8        0.00       -0.55      0.55 o
   2  13   8        0.01       -0.16      0.66 o
   3  13   8        3.91        4.21      1.17 o
   4  13   8       16.59       15.30      1.31 o
   5  13   8        2.02        0.29      0.75 o
   6  13   8        2.05        2.15      0.62 o
   7  13   8        0.35        0.42      0.64 o
   4  14   8        1.23        0.78      0.94 o
   5  14   8       18.97       17.36      1.88 o
  -6  -8   9        7.36        7.09      1.22 o
  -5  -8   9        2.97        4.21      0.74 o
  -4  -8   9       14.92       13.83      1.27 o
  -3  -8   9        1.13        1.34      1.17 o
  -2  -8   9        8.31        6.85      2.11 o
  -7  -7   9        8.71        6.07      1.96 o
  -6  -7   9       10.35        8.23      1.16 o
  -5  -7   9        4.16        4.53      0.70 o
  -4  -7   9        1.09        0.95      0.60 o
  -3  -7   9        6.31        5.63      1.01 o
  -2  -7   9        2.80        3.02      0.90 o
  -1  -7   9       30.89       32.14      1.79 o
   0  -7   9       37.91       45.18      1.83 o
   1  -7   9       47.93       48.33      3.75 o
  -8  -6   9        2.59        2.08      0.86 o
  -7  -6   9        0.38        1.01      0.82 o
  -6  -6   9       42.50       41.95      2.04 o
  -5  -6   9        1.52        1.47      0.94 o
  -4  -6   9       32.35       33.74      1.13 o
  -3  -6   9       39.66       44.54      1.59 o
  -2  -6   9        4.87        4.57      0.94 o
  -1  -6   9        0.03        0.34      0.54 o
   0  -6   9      114.73      117.82      2.98 o
   1  -6   9        4.30        4.92      0.83 o
   2  -6   9        9.09       12.12      1.18 o
  -9  -5   9        0.01       -0.47      1.09 o
  -8  -5   9       26.73       26.85      1.65 o
  -7  -5   9       42.99       40.98      2.03 o
  -6  -5   9        0.21        0.48      0.86 o
  -5  -5   9        0.76        0.51      0.47 o
  -4  -5   9        1.07        0.35      0.42 o
  -3  -5   9        2.02        0.68      0.40 o
  -2  -5   9       66.29       63.90      1.65 o
  -1  -5   9        1.98        1.13      0.34 o
   0  -5   9       60.21       59.84      1.50 o
   1  -5   9       21.25       21.89      0.95 o
   2  -5   9       10.19       10.91      1.04 o
   3  -5   9        0.25       -0.63      0.78 o
  -9  -4   9        8.93       10.11      1.13 o
  -8  -4   9        4.59        5.94      0.90 o
  -7  -4   9       11.84       13.98      1.20 o
  -6  -4   9       52.04       53.43      2.20 o
  -5  -4   9        4.17        4.68      0.86 o
  -4  -4   9        0.04       -0.36      0.36 o
  -3  -4   9        1.73        1.15      0.40 o
  -2  -4   9       12.33        9.10      1.30 o
  -1  -4   9       15.56       19.55      0.68 o
   0  -4   9        0.08        0.22      0.33 o
   1  -4   9       74.43       80.45      1.81 o
   2  -4   9        9.02        5.66      0.90 o
   3  -4   9       20.57       21.74      1.72 o
   4  -4   9        0.76        0.46      0.47 o
  -9  -3   9        7.53       11.88      1.25 o
  -8  -3   9        1.22        1.61      0.75 o
  -7  -3   9        2.45        3.52      1.49 o
  -6  -3   9       23.02       23.96      1.56 o
  -5  -3   9       97.12       91.81      2.98 o
  -4  -3   9       43.34       40.26      1.32 o
  -3  -3   9      157.18      148.50      2.73 o
  -2  -3   9       16.83       16.48      0.56 o
  -1  -3   9       58.55       54.87      1.09 o
   0  -3   9      134.67      117.13      2.05 o
   1  -3   9        0.94        0.30      0.39 o
   2  -3   9       45.39       42.34      0.97 o
   3  -3   9       39.56       38.27      1.16 o
   4  -3   9       40.71       42.08      1.81 o
   5  -3   9        3.76        4.09      0.54 o
  -9  -2   9        0.19        0.47      1.25 o
  -8  -2   9        0.84        0.00      1.09 o
  -7  -2   9       64.11       73.04      3.91 o
  -6  -2   9       23.05       17.38      1.88 o
  -5  -2   9      117.67      113.24      4.30 o
  -4  -2   9       49.55       48.38      1.52 o
  -3  -2   9       35.21       36.82      1.19 o
  -2  -2   9        0.90        1.72      0.23 o
  -1  -2   9        6.37        3.64      0.32 o
   0  -2   9       10.64       10.39      0.41 o
   1  -2   9       55.45       55.43      1.13 o
   2  -2   9       53.05       48.77      1.02 o
   3  -2   9        1.22        0.59      0.43 o
   4  -2   9        3.16        2.81      0.55 o
   5  -2   9       33.69       30.99      1.66 o
   6  -2   9        0.34       -0.20      0.41 o
  -9  -1   9        0.35        1.25      1.41 o
  -8  -1   9       14.24       17.52      2.03 o
  -7  -1   9       29.13       32.22      2.66 o
  -6  -1   9        8.13        9.23      1.41 o
  -5  -1   9       11.94       12.98      1.72 o
  -4  -1   9        2.00        0.52      0.55 o
  -3  -1   9        0.16        0.66      0.35 o
  -2  -1   9        4.17        3.25      0.36 o
  -1  -1   9      188.40      195.89      2.44 o
   0  -1   9       18.39       20.59      0.52 o
   1  -1   9       16.39       16.36      0.48 o
   2  -1   9      815.97      823.09      9.83 o
   3  -1   9      125.98      107.38      3.56 o
   4  -1   9        1.07        0.25      0.43 o
   5  -1   9        2.59        2.36      0.47 o
   6  -1   9        7.20        7.72      0.61 o
   7  -1   9        1.15        1.25      0.94 o
  -9   0   9        3.69        4.69      1.56 o
  -8   0   9        4.11        4.54      1.41 o
  -7   0   9        6.04        5.47      1.41 o
  -6   0   9       32.04       29.40      2.50 o
  -5   0   9       29.93       37.23      2.66 o
  -4   0   9      102.64       95.69      2.01 o
  -3   0   9       31.75       35.73      1.00 o
  -2   0   9       26.16       26.77      1.29 o
  -1   0   9       82.89       66.89      0.89 o
   0   0   9        9.05       11.24      0.40 o
   1   0   9        3.13        4.30      0.31 o
   2   0   9      139.93      132.01      1.96 o
   3   0   9       20.11       21.59      0.89 o
   4   0   9        0.07        0.23      0.41 o
   5   0   9       99.57       88.56      2.13 o
   6   0   9       14.80       14.55      0.79 o
   7   0   9        7.47        8.91      1.05 o
  -9   1   9        0.10       -0.16      1.09 o
  -8   1   9        8.72        9.23      1.72 o
  -7   1   9        8.83        7.04      1.41 o
  -6   1   9      147.09      138.11      5.79 o
  -5   1   9      143.28      158.73      4.05 o
  -4   1   9       32.05       32.83      0.70 o
  -3   1   9       25.93       24.66      0.77 o
  -2   1   9      430.40      449.90      6.75 o
  -1   1   9       19.19       15.55      0.48 o
   0   1   9      422.72      408.38      4.58 o
   1   1   9       22.42       23.63      0.53 o
   2   1   9       44.32       41.31      0.74 o
   3   1   9      377.49      386.70      4.83 o
   4   1   9      563.98      539.73      9.28 o
   5   1   9       63.27       58.17      1.56 o
   6   1   9        0.54        0.50      0.37 o
   7   1   9        7.48        7.96      0.98 o
   8   1   9        0.00        0.63      0.78 o
  -9   2   9       15.39       18.30      2.35 o
  -8   2   9        1.03        2.03      1.41 o
  -7   2   9       15.23       14.55      1.88 o
  -6   2   9       21.40       24.87      2.19 o
  -5   2   9       11.53       10.83      0.86 o
  -4   2   9        4.61        8.81      0.39 o
  -3   2   9      121.34      105.83      2.19 o
  -2   2   9       30.84       33.91      0.90 o
  -1   2   9      654.70      657.06      7.87 o
   0   2   9        4.51        6.28      0.33 o
   1   2   9       99.19       99.03      1.33 o
   2   2   9      138.49      128.77      1.62 o
   3   2   9      262.64      254.36      3.92 o
   4   2   9      177.58      171.43      3.01 o
   5   2   9       14.59       13.40      1.13 o
   6   2   9        8.32        7.22      0.51 o
   7   2   9       38.16       39.59      3.60 o
   8   2   9        6.05        8.92      1.25 o
  -8   3   9       18.96       17.36      2.19 o
  -7   3   9       24.67       26.26      1.54 o
  -6   3   9       14.31       15.47      1.16 o
  -5   3   9        2.72        2.62      0.71 o
  -4   3   9       46.18       42.86      0.98 o
  -3   3   9      370.10      358.08      5.48 o
  -2   3   9       51.74       45.52      1.47 o
  -1   3   9      168.31      150.69      2.31 o
   0   3   9        1.51        0.77      0.23 o
   1   3   9      917.23      960.58     11.38 o
   2   3   9      193.04      200.68      2.48 o
   3   3   9      139.11      142.44      2.06 o
   4   3   9       10.64       15.19      0.69 o
   5   3   9       83.56       71.73      2.67 o
   6   3   9      108.70      106.65      2.48 o
   7   3   9       17.03       17.80      1.31 o
   8   3   9       12.22       13.75      1.13 o
   9   3   9        8.53       12.51      1.41 o
  -8   4   9        4.40        2.19      1.41 o
  -7   4   9        3.24        4.63      1.25 o
  -6   4   9        6.64        6.47      0.86 o
  -5   4   9        0.14        0.95      0.70 o
  -4   4   9      154.63      154.76      3.03 o
  -3   4   9      155.57      148.24      3.03 o
  -2   4   9        4.37        4.57      0.37 o
  -1   4   9       25.65       24.16      0.48 o
   0   4   9        2.59        3.99      0.29 o
   1   4   9       30.84       33.38      0.71 o
   2   4   9       60.48       57.23      1.00 o
   3   4   9       19.17       18.64      0.49 o
   4   4   9      195.65      190.52      2.86 o
   5   4   9      734.16      716.75     10.55 o
   6   4   9        3.65        3.65      0.53 o
   7   4   9      169.91      175.47      7.12 o
   8   4   9       19.33       20.57      1.39 o
   9   4   9       10.00       12.98      1.41 o
  -7   5   9       38.57       40.10      2.04 o
  -6   5   9        0.34       -0.07      0.60 o
  -5   5   9        8.58        7.40      0.94 o
  -4   5   9        1.58        0.75      0.37 o
  -3   5   9        3.24        1.80      0.37 o
  -2   5   9      169.23      158.53      2.73 o
  -1   5   9      148.08      130.90      1.85 o
   0   5   9        7.72        7.74      0.34 o
   1   5   9      122.95      127.01      2.01 o
   2   5   9      123.96      111.61      1.66 o
   3   5   9       80.23       83.84      1.45 o
   4   5   9        1.32        1.59      0.29 o
   5   5   9        7.78        6.60      0.41 o
   6   5   9       42.65       40.92      2.27 o
   7   5   9       47.96       42.57      2.42 o
   8   5   9       19.43       17.95      2.66 o
   9   5   9        0.11        0.78      0.78 o
  -7   6   9        1.11        1.41      1.25 o
  -6   6   9       26.33       23.21      1.80 o
  -5   6   9        0.01        0.20      0.60 o
  -4   6   9        0.00       -0.11      0.36 o
  -3   6   9        7.18        4.99      0.85 o
  -2   6   9      164.18      151.70      2.67 o
  -1   6   9      108.72      107.11      1.60 o
   0   6   9        0.32        0.40      0.21 o
   1   6   9       58.63       65.84      1.04 o
   2   6   9        0.10       -0.20      0.20 o
   3   6   9        3.15        2.45      0.25 o
   4   6   9      223.90      211.34      3.47 o
   5   6   9      141.59      137.10      2.45 o
   6   6   9        9.12        7.45      0.49 o
   7   6   9       58.88       62.37      2.25 o
   8   6   9       53.78       59.81      2.22 o
   9   6   9        1.58        2.35      0.94 o
  -6   7   9        0.16       -0.55      0.66 o
  -5   7   9        0.90        1.64      0.77 o
  -4   7   9        6.03        5.19      0.67 o
  -3   7   9        1.87        1.64      0.37 o
  -2   7   9        2.40        1.17      0.37 o
  -1   7   9       22.68       24.20      0.78 o
   0   7   9      299.36      296.58      3.80 o
   1   7   9      179.08      160.69      2.10 o
   2   7   9       86.82       94.81      1.37 o
   3   7   9       67.38       61.04      1.32 o
   4   7   9       82.66       78.56      1.62 o
   5   7   9       21.47       21.75      0.79 o
   6   7   9        8.58        7.48      0.60 o
   7   7   9       11.18       13.86      1.09 o
   8   7   9        0.52        1.13      0.64 o
   9   7   9        0.05        0.23      0.64 o
  -5   8   9        4.40        4.13      0.94 o
  -4   8   9        2.84        3.81      0.50 o
  -3   8   9       25.36       29.81      1.01 o
  -2   8   9        4.61        3.30      0.44 o
  -1   8   9      103.87       97.86      1.98 o
   0   8   9      315.18      312.56      4.03 o
   1   8   9       10.55       11.39      0.44 o
   2   8   9        7.02        7.72      0.45 o
   3   8   9        3.23        3.54      0.54 o
   4   8   9        2.37        1.50      0.36 o
   5   8   9        5.39        3.38      0.42 o
   6   8   9        6.20        5.10      0.47 o
   7   8   9       30.41       28.35      1.43 o
   8   8   9        2.90        1.71      0.71 o
   9   8   9        0.01        0.16      0.94 o
  -5   9   9        0.04        0.16      1.09 o
  -4   9   9        1.74        0.94      0.54 o
  -3   9   9       17.40       17.17      0.83 o
  -2   9   9       22.67       19.53      0.85 o
  -1   9   9       38.85       41.17      1.18 o
   0   9   9        3.50        2.31      0.33 o
   1   9   9       19.83       22.35      0.72 o
   2   9   9      123.83      116.01      1.79 o
   3   9   9       81.15       88.98      1.48 o
   4   9   9      120.62      118.54      2.28 o
   5   9   9        5.76        5.77      0.52 o
   6   9   9        5.86        5.31      0.56 o
   7   9   9        4.93        4.13      0.48 o
   8   9   9       21.66       22.58      1.43 o
   9   9   9       80.60       89.47      3.91 o
  -4  10   9       10.10       11.57      1.72 o
  -3  10   9        0.02       -0.23      0.64 o
  -2  10   9       54.64       59.22      1.82 o
  -1  10   9        2.68        3.19      0.62 o
   0  10   9        7.53        5.44      0.46 o
   1  10   9       15.26       11.76      0.61 o
   2  10   9      161.72      165.71      2.65 o
   3  10   9       42.35       45.30      0.99 o
   4  10   9      233.92      232.52      3.94 o
   5  10   9       87.77       80.82      1.79 o
   6  10   9       21.59       23.77      0.91 o
   7  10   9       17.58       14.51      0.80 o
   8  10   9        9.63       11.90      1.09 o
   9  10   9        2.15        3.91      1.09 o
  -2  11   9       13.08       10.79      1.25 o
  -1  11   9        9.46       10.27      1.01 o
   0  11   9       68.23       71.42      2.47 o
   1  11   9       12.85       12.52      0.71 o
   2  11   9        2.25        1.63      0.40 o
   3  11   9        1.67        1.03      0.38 o
   4  11   9       41.81       45.32      1.30 o
   5  11   9       18.37       22.14      0.93 o
   6  11   9       14.12       18.80      0.85 o
   7  11   9       41.14       43.46      1.40 o
   8  11   9       17.75       16.55      1.27 o
   9  11   9        3.23        1.72      1.09 o
  -1  12   9        0.10       -0.31      0.94 o
   0  12   9        7.29        6.57      1.25 o
   1  12   9        0.30       -0.43      0.43 o
   2  12   9       20.00       15.68      0.99 o
   3  12   9       54.37       48.85      1.68 o
   4  12   9        2.46        3.76      0.82 o
   5  12   9        1.28        1.00      0.60 o
   6  12   9       49.67       48.13      1.71 o
   7  12   9        0.74        0.87      0.55 o
   8  12   9        1.23        2.03      1.09 o
   1  13   9        0.05        0.00      0.66 o
   2  13   9        0.76        0.47      0.66 o
   3  13   9        2.02        2.03      1.09 o
   4  13   9        7.45       12.04      1.56 o
   5  13   9        0.36       -0.16      0.94 o
   6  13   9        3.58        5.41      0.86 o
   7  13   9        0.69        0.01      0.60 o
  -6  -7  10        0.28        0.63      0.88 o
  -5  -7  10        0.00       -0.22      0.57 o
  -4  -7  10       20.76       19.79      1.24 o
  -3  -7  10       19.69       20.85      1.62 o
  -2  -7  10        0.70        1.60      0.86 o
  -1  -7  10        2.60        3.08      0.77 o
  -7  -6  10        2.89        3.88      1.00 o
  -6  -6  10        7.06        6.45      1.11 o
  -5  -6  10       12.64       10.65      0.89 o
  -4  -6  10        3.49        3.69      0.74 o
  -3  -6  10        3.76        2.98      0.86 o
  -2  -6  10       38.16       34.39      2.03 o
  -1  -6  10       44.56       50.15      1.54 o
   0  -6  10        4.45        4.16      0.74 o
   1  -6  10        2.27        2.57      0.77 o
  -8  -5  10        0.94        0.31      0.77 o
  -7  -5  10       52.49       53.17      2.74 o
  -6  -5  10        0.05        0.09      0.75 o
  -5  -5  10        4.97        5.07      0.80 o
  -4  -5  10       29.92       26.80      1.06 o
  -3  -5  10       52.59       57.47      1.58 o
  -2  -5  10        3.61        4.33      1.02 o
  -1  -5  10       11.98       13.90      0.84 o
   0  -5  10       33.02       36.33      1.55 o
   1  -5  10       19.90       21.14      1.24 o
   2  -5  10        3.18        2.40      0.80 o
  -8  -4  10        0.69        1.25      0.75 o
  -7  -4  10       16.93       17.40      1.43 o
  -6  -4  10       23.54       25.64      1.60 o
  -5  -4  10        1.90        1.30      0.75 o
  -4  -4  10      123.90      119.89      2.90 o
  -3  -4  10       19.86       23.21      0.96 o
  -2  -4  10        0.15       -0.39      0.39 o
  -1  -4  10        0.94        0.65      0.34 o
   0  -4  10       78.83       78.71      1.63 o
   1  -4  10       48.09       51.79      1.43 o
   2  -4  10       17.62       16.33      1.27 o
   3  -4  10        9.29        9.20      1.07 o
   4  -4  10        0.38       -0.78      0.78 o
  -9  -3  10       11.33       16.58      2.19 o
  -8  -3  10        8.35        7.47      1.25 o
  -7  -3  10       23.29       29.27      1.69 o
  -6  -3  10        3.47        2.70      0.94 o
  -5  -3  10       81.81       74.07      2.69 o
  -4  -3  10        2.93        3.73      0.57 o
  -3  -3  10       16.59       13.79      0.77 o
  -2  -3  10        0.27       -0.41      0.41 o
  -1  -3  10       25.06       28.76      0.83 o
   0  -3  10        0.70        1.29      0.38 o
   1  -3  10        1.84        2.22      0.43 o
   2  -3  10       16.19       16.68      0.82 o
   3  -3  10       15.85       17.89      1.27 o
   4  -3  10       16.11       17.67      1.20 o
   5  -3  10        3.48        2.75      0.75 o
  -9  -2  10        0.01       -0.47      1.09 o
  -8  -2  10       15.72       15.33      1.27 o
  -7  -2  10       47.95       53.57      2.22 o
  -6  -2  10        2.44        2.90      0.75 o
  -5  -2  10        0.01       -0.27      0.27 o
  -4  -2  10        4.85        4.59      0.57 o
  -3  -2  10       75.95       75.14      3.00 o
  -2  -2  10      258.52      222.29      3.83 o
  -1  -2  10        5.57        4.57      0.36 o
   0  -2  10       50.67       44.00      1.02 o
   1  -2  10       80.65       73.85      1.50 o
   2  -2  10      195.71      210.45      3.26 o
   3  -2  10       32.87       31.12      1.09 o
   4  -2  10        0.17        0.28      0.43 o
   5  -2  10        3.96        2.04      0.59 o
  -9  -1  10       45.19       66.63      4.22 o
  -8  -1  10        9.52       11.73      1.88 o
  -7  -1  10        2.20        2.03      1.09 o
  -6  -1  10        2.69        2.35      1.09 o
  -5  -1  10       70.37       62.41      3.44 o
  -4  -1  10       31.35       26.00      1.23 o
  -3  -1  10       13.88       13.32      0.76 o
  -2  -1  10       25.91       25.75      0.91 o
  -1  -1  10       27.79       26.12      0.71 o
   0  -1  10       87.93       92.35      1.45 o
   1  -1  10      784.17      791.74      8.84 o
   2  -1  10       30.61       26.55      0.74 o
   3  -1  10       17.32       16.05      1.04 o
   4  -1  10        3.08        2.43      0.53 o
   5  -1  10       37.27       39.23      2.11 o
   6  -1  10        0.00       -0.35      0.38 o
  -9   0  10       29.32       34.25      3.13 o
  -8   0  10        3.02        2.19      1.25 o
  -7   0  10        0.02        0.47      1.09 o
  -6   0  10       45.45       44.42      3.13 o
  -5   0  10        0.38        3.13      1.09 o
  -4   0  10       24.30       24.40      0.86 o
  -3   0  10      169.99      179.10      4.43 o
  -2   0  10       19.38       19.00      0.85 o
  -1   0  10       55.28       49.00      0.91 o
   0   0  10      108.20      103.55      1.41 o
   1   0  10      224.05      229.91      2.90 o
   2   0  10        5.24        4.95      0.41 o
   3   0  10      135.95      131.29      2.52 o
   4   0  10       20.93       19.41      0.93 o
   5   0  10        6.80        8.42      0.66 o
   6   0  10        8.34        9.88      0.73 o
   7   0  10        1.54        2.03      0.94 o
  -8   1  10       15.89       12.36      1.88 o
  -7   1  10        0.02       -0.31      1.09 o
  -6   1  10        8.90        5.63      1.41 o
  -5   1  10       43.75       44.26      2.82 o
  -4   1  10       47.83       37.26      2.55 o
  -3   1  10        8.38        6.06      0.51 o
  -2   1  10       16.71       16.58      0.71 o
  -1   1  10       46.32       48.74      1.00 o
   0   1  10       72.80       63.36      1.05 o
   1   1  10      174.93      176.36      2.15 o
   2   1  10        0.10       -0.01      0.28 o
   3   1  10      811.96      809.64     10.64 o
   4   1  10        0.67        0.65      0.40 o
   5   1  10       47.13       44.63      1.38 o
   6   1  10        0.64        0.51      0.38 o
   7   1  10        3.66        2.23      0.75 o
  -8   2  10       18.55       20.80      2.35 o
  -7   2  10        0.46        0.31      1.09 o
  -6   2  10       36.87       32.69      2.66 o
  -5   2  10      141.56      125.91      5.47 o
  -4   2  10      428.92      451.44      6.80 o
  -3   2  10        1.89        1.82      0.34 o
  -2   2  10       21.37       27.13      0.93 o
  -1   2  10       10.08        7.64      0.46 o
   0   2  10      552.43      569.40      7.59 o
   1   2  10       31.92       33.87      0.67 o
   2   2  10      210.02      209.74      2.63 o
   3   2  10       56.77       57.25      1.12 o
   4   2  10       34.35       31.50      1.04 o
   5   2  10        8.72        7.92      0.58 o
   6   2  10        3.77        3.23      0.50 o
   7   2  10        5.26        5.01      0.86 o
   8   2  10        0.57       -0.47      0.78 o
  -8   3  10       32.71       40.82      3.44 o
  -7   3  10        6.88        5.63      1.56 o
  -6   3  10        8.54       10.32      1.72 o
  -5   3  10        7.61        4.34      0.78 o
  -4   3  10      219.33      206.37      3.37 o
  -3   3  10       99.25       97.35      3.12 o
  -2   3  10      113.11      107.61      2.00 o
  -1   3  10      452.21      447.28      6.02 o
   0   3  10        0.01        0.28      0.23 o
   1   3  10        8.88        5.46      0.36 o
   2   3  10       28.15       27.89      0.70 o
   3   3  10        1.54        3.06      0.26 o
   4   3  10      129.90      134.06      2.51 o
   5   3  10      150.07      158.03      2.87 o
   6   3  10       33.75       33.49      1.15 o
   7   3  10       11.00       12.99      1.17 o
   8   3  10        5.33        5.16      1.09 o
  -8   4  10        0.14       -1.25      1.25 o
  -7   4  10       14.51       13.61      2.03 o
  -6   4  10       16.31       19.71      1.35 o
  -5   4  10        3.42        2.24      0.71 o
  -4   4  10       34.45       33.77      1.06 o
  -3   4  10      399.23      385.15      5.92 o
  -2   4  10       51.36       57.31      1.30 o
  -1   4  10       49.71       42.34      1.14 o
   0   4  10      332.84      326.92      4.14 o
   1   4  10      692.51      648.64      7.85 o
   2   4  10        0.41        1.05      0.44 o
   3   4  10        1.52        0.03      0.19 o
   4   4  10      269.44      269.89      3.91 o
   5   4  10      215.81      240.88      4.97 o
   6   4  10        1.59        4.24      0.45 o
   7   4  10       78.73       87.54      8.45 o
   8   4  10       26.97       32.50      1.76 o
  -7   5  10        4.85        7.10      1.01 o
  -6   5  10        1.27        1.28      0.71 o
  -5   5  10        1.56        2.57      0.71 o
  -4   5  10       24.56       22.75      0.94 o
  -3   5  10       72.06       65.18      1.42 o
  -2   5  10      424.72      401.36      6.20 o
  -1   5  10       93.87       92.72      1.44 o
   0   5  10       99.37       84.33      1.36 o
   1   5  10       18.39       15.73      0.53 o
   2   5  10       17.29       19.58      0.58 o
   3   5  10       49.35       52.00      0.97 o
   4   5  10       10.06        7.65      0.51 o
   5   5  10       42.48       42.94      1.02 o
   6   5  10        2.03        2.86      0.45 o
   7   5  10       30.22       30.37      3.21 o
   8   5  10        0.59       -0.09      0.60 o
   9   5  10        0.01       -0.16      0.94 o
  -7   6  10        0.62        2.82      1.41 o
  -6   6  10        1.71        1.06      0.71 o
  -5   6  10        3.45        3.68      0.82 o
  -4   6  10        4.26        3.46      0.48 o
  -3   6  10       15.55       12.38      0.61 o
  -2   6  10      520.33      501.76      7.63 o
  -1   6  10       48.52       47.17      1.57 o
   0   6  10       66.19       65.10      1.13 o
   1   6  10        1.17        1.60      0.28 o
   2   6  10       68.78       77.60      1.30 o
   3   6  10        0.71        0.32      0.25 o
   4   6  10       12.59       12.12      0.62 o
   5   6  10        5.77        5.31      0.46 o
   6   6  10       18.63       25.95      0.87 o
   7   6  10        1.29        0.26      0.60 o
   8   6  10        4.39        4.01      0.86 o
   9   6  10        0.69       -0.16      0.94 o
  -6   7  10        3.10        6.10      1.56 o
  -5   7  10        3.29        5.53      0.94 o
  -4   7  10       16.65       16.17      0.83 o
  -3   7  10        0.00       -0.19      0.31 o
  -2   7  10        0.07        0.04      0.36 o
  -1   7  10      248.35      241.26      3.50 o
   0   7  10      182.93      179.98      2.51 o
   1   7  10        0.10       -0.21      0.21 o
   2   7  10       16.15       12.35      0.47 o
   3   7  10       96.44       94.98      1.82 o
   4   7  10       26.51       24.33      0.83 o
   5   7  10        0.38       -0.23      0.31 o
   6   7  10        4.21        3.30      0.52 o
   7   7  10       36.74       32.50      1.80 o
   8   7  10       10.56       11.45      1.09 o
   9   7  10       15.46       16.27      1.56 o
  -5   8  10       49.11       45.83      3.13 o
  -4   8  10       20.14       22.10      1.02 o
  -3   8  10        9.54       12.32      0.66 o
  -2   8  10        8.81        7.57      0.57 o
  -1   8  10      149.77      158.79      2.89 o
   0   8  10      475.07      481.64      5.98 o
   1   8  10       35.97       38.83      0.87 o
   2   8  10        3.14        1.86      0.31 o
   3   8  10      101.10      101.92      1.61 o
   4   8  10       48.34       49.52      1.29 o
   5   8  10        0.12       -0.17      0.35 o
   6   8  10        0.15       -0.12      0.35 o
   7   8  10        1.70        0.38      0.50 o
   8   8  10       38.59       44.18      1.98 o
   9   8  10        6.67        9.70      1.41 o
  -4   9  10        4.10        4.54      1.02 o
  -3   9  10       15.56       14.22      0.74 o
  -2   9  10        0.37       -0.34      0.38 o
  -1   9  10        1.70        1.79      0.47 o
   0   9  10        6.48        7.24      0.47 o
   1   9  10       22.32       17.99      0.74 o
   2   9  10        0.35       -0.06      0.33 o
   3   9  10       17.59       15.63      0.57 o
   4   9  10        3.66        2.03      0.42 o
   5   9  10       40.08       43.72      1.49 o
   6   9  10       26.42       24.81      1.08 o
   7   9  10        2.36        1.69      0.47 o
   8   9  10        1.23        0.75      0.71 o
   9   9  10       33.07       29.72      2.19 o
  -3  10  10       15.86       16.78      1.13 o
  -2  10  10        0.12       -0.53      0.53 o
  -1  10  10        4.50        4.59      0.68 o
   0  10  10       17.62       12.99      0.61 o
   1  10  10       18.34       17.03      0.69 o
   2  10  10       10.84       11.30      0.59 o
   3  10  10       12.95       13.30      0.62 o
   4  10  10        2.20        1.92      0.51 o
   5  10  10        6.21        5.28      0.55 o
   6  10  10        1.27        1.61      0.44 o
   7  10  10        2.86        2.49      0.50 o
   8  10  10        0.68        0.31      0.94 o
   9  10  10        5.80        4.22      1.25 o
  -2  11  10       13.39       12.20      1.41 o
  -1  11  10        0.03       -0.31      0.78 o
   0  11  10       21.94       28.22      1.58 o
   1  11  10        4.56        4.13      0.52 o
   2  11  10       12.95       14.23      0.78 o
   3  11  10       30.74       27.47      1.03 o
   4  11  10        4.95        4.46      0.69 o
   5  11  10       62.52       53.53      1.48 o
   6  11  10      161.91      162.10      3.02 o
   7  11  10        7.56        6.69      0.68 o
   8  11  10        7.23        7.04      1.41 o
  -1  12  10        6.56        7.51      1.25 o
   0  12  10        1.59        1.41      0.94 o
   1  12  10        0.02       -0.10      0.60 o
   2  12  10        4.74        4.11      0.71 o
   3  12  10       11.23       12.61      0.84 o
   4  12  10       15.28       17.27      1.27 o
   5  12  10       14.01       14.98      0.99 o
   6  12  10       15.22       17.68      1.04 o
   7  12  10        1.49        1.08      0.64 o
   8  12  10        0.86        0.78      1.09 o
   1  13  10        1.59        0.36      0.71 o
   2  13  10        1.83        3.50      0.82 o
   3  13  10       15.49       12.36      1.72 o
   4  13  10       11.30       10.95      1.56 o
   5  13  10       21.79       19.08      1.88 o
   6  13  10       11.76       12.72      1.13 o
  -6  -6  11        0.00       -0.77      0.77 o
  -5  -6  11        3.50        3.89      1.16 o
  -4  -6  11       55.83       56.51      2.02 o
  -3  -6  11        2.86        1.13      1.56 o
  -2  -6  11        1.47        1.54      0.90 o
  -1  -6  11        0.15        0.01      0.86 o
  -7  -5  11       50.97       56.57      2.58 o
  -6  -5  11        9.26        8.87      1.20 o
  -5  -5  11        0.01       -0.47      0.47 o
  -4  -5  11        9.78        7.76      0.87 o
  -3  -5  11        3.15        3.07      0.78 o
  -2  -5  11        4.82        4.41      1.02 o
  -1  -5  11       48.46       50.36      1.81 o
   0  -5  11       16.82       17.45      1.64 o
   1  -5  11       36.81       37.21      1.63 o
  -7  -4  11        0.00       -0.03      0.82 o
  -6  -4  11        0.51        0.70      0.82 o
  -5  -4  11        6.11        6.26      1.05 o
  -4  -4  11       21.26       19.21      1.08 o
  -3  -4  11       30.54       32.06      1.58 o
  -2  -4  11       10.40        9.50      1.09 o
  -1  -4  11        6.38        7.05      0.62 o
   0  -4  11        0.60        1.06      0.64 o
   1  -4  11        0.66        0.80      0.82 o
   2  -4  11       54.76       61.05      2.58 o
   3  -4  11        0.95        0.98      0.80 o
  -8  -3  11        8.00        8.08      1.16 o
  -7  -3  11        3.58        4.51      0.98 o
  -6  -3  11        1.47        1.93      0.82 o
  -5  -3  11       30.96       30.28      1.80 o
  -4  -3  11       20.08       19.96      1.08 o
  -3  -3  11       82.55       73.73      1.76 o
  -2  -3  11       61.30       67.39      1.72 o
  -1  -3  11      171.46      180.97      2.89 o
   0  -3  11       49.28       49.10      1.20 o
   1  -3  11       33.88       35.39      1.17 o
   2  -3  11        2.20        1.50      1.17 o
   3  -3  11        4.77        6.44      0.92 o
   4  -3  11        4.23        6.00      1.25 o
  -8  -2  11        0.08        0.40      0.75 o
  -7  -2  11        1.94        4.95      1.96 o
  -6  -2  11        2.18        2.46      0.82 o
  -5  -2  11        2.52        1.58      0.70 o
  -4  -2  11       31.14       30.33      1.47 o
  -3  -2  11        1.45        1.99      0.54 o
  -2  -2  11      105.02      101.15      2.18 o
  -1  -2  11      314.45      309.26      4.13 o
   0  -2  11        1.21        1.67      0.42 o
   1  -2  11        2.49        2.52      0.52 o
   2  -2  11       32.06       34.74      1.49 o
   3  -2  11       73.79       84.56      3.68 o
   4  -2  11       15.33       17.53      2.58 o
   5  -2  11       19.61       23.52      1.39 o
  -8  -1  11        3.36        4.22      1.56 o
  -7  -1  11        0.81        4.22      1.41 o
  -6  -1  11        0.04        0.63      1.09 o
  -5  -1  11        8.70        6.10      1.56 o
  -4  -1  11        9.19        9.70      0.73 o
  -3  -1  11       63.63       57.50      1.72 o
  -2  -1  11       89.29       88.77      2.28 o
  -1  -1  11        3.93        4.14      0.37 o
   0  -1  11      148.28      157.83      2.58 o
   1  -1  11       23.09       24.67      0.81 o
   2  -1  11        7.27        5.51      0.50 o
   3  -1  11        8.95        8.08      0.64 o
   4  -1  11        0.69        0.88      0.61 o
   5  -1  11        3.58        5.55      1.12 o
  -8   0  11        0.00        1.72      1.41 o
  -7   0  11        0.13        2.03      1.41 o
  -6   0  11        0.46        0.00      1.09 o
  -5   0  11      137.00      132.01      5.94 o
  -4   0  11        6.13        3.43      0.45 o
  -3   0  11       24.14       21.45      0.97 o
  -2   0  11       51.43       47.02      1.49 o
  -1   0  11       22.93       21.45      0.66 o
   0   0  11      243.42      224.18      3.08 o
   1   0  11      758.08      747.81      9.06 o
   2   0  11       41.74       46.74      0.95 o
   3   0  11        2.40        2.17      0.47 o
   4   0  11       46.42       50.59      1.42 o
   5   0  11        2.04        2.15      0.51 o
   6   0  11        6.27        8.45      0.71 o
  -8   1  11        1.42        1.25      1.25 o
  -7   1  11       19.16       21.58      2.35 o
  -6   1  11      263.86      259.17      9.70 o
  -5   1  11       16.39       13.14      1.88 o
  -4   1  11       27.87       27.17      0.96 o
  -3   1  11       17.17       18.76      1.04 o
  -2   1  11       48.95       37.07      1.50 o
  -1   1  11        0.16       -0.24      0.24 o
   0   1  11       12.83       16.59      0.58 o
   1   1  11       98.68       98.54      1.61 o
   2   1  11      343.61      363.19      4.34 o
   3   1  11      113.46      114.03      2.06 o
   4   1  11        0.01        0.08      0.39 o
   5   1  11       27.13       26.98      1.04 o
   6   1  11        0.58        0.26      0.45 o
   7   1  11        0.76        1.88      1.09 o
  -8   2  11        2.16        0.78      1.41 o
  -7   2  11        3.64        4.22      1.41 o
  -6   2  11      123.28      136.23      6.10 o
  -5   2  11        0.36        1.72      1.09 o
  -4   2  11        8.97       15.33      0.74 o
  -3   2  11       12.12        8.50      0.59 o
  -2   2  11      105.23      110.55      2.44 o
  -1   2  11      183.80      177.86      2.69 o
   0   2  11      114.82      113.07      1.94 o
   1   2  11      355.61      356.79      3.95 o
   2   2  11      125.40      118.51      1.70 o
   3   2  11      445.98      410.40      9.66 o
   4   2  11        6.09        3.90      0.50 o
   5   2  11        0.12        0.33      0.38 o
   6   2  11        4.92        6.67      0.61 o
   7   2  11        0.63        1.97      0.82 o
  -8   3  11       23.16       31.28      2.97 o
  -7   3  11        0.07       -0.63      0.94 o
  -6   3  11        3.62        2.66      1.25 o
  -5   3  11       23.19       23.93      2.35 o
  -4   3  11      271.59      240.16      9.64 o
  -3   3  11       14.77       16.15      1.12 o
  -2   3  11       80.01       80.02      1.91 o
  -1   3  11        1.20        0.81      0.32 o
   0   3  11      717.63      686.55      9.13 o
   1   3  11       28.19       29.40      0.74 o
   2   3  11       53.14       52.26      1.19 o
   3   3  11       17.90       16.72      0.53 o
   4   3  11       42.20       47.15      1.13 o
   5   3  11        0.01       -0.10      0.39 o
   6   3  11      111.42      117.83      2.36 o
   7   3  11       30.40       30.17      1.73 o
   8   3  11        6.57        7.19      1.41 o
  -7   4  11        6.62        9.23      1.72 o
  -6   4  11        0.99        0.31      1.09 o
  -5   4  11        8.83        9.77      0.98 o
  -4   4  11       56.35       59.52      1.57 o
  -3   4  11      154.24      138.50      2.50 o
  -2   4  11        8.58        4.95      0.49 o
  -1   4  11        3.22        3.72      0.61 o
   0   4  11      331.39      349.83      4.90 o
   1   4  11      184.18      177.81      2.50 o
   2   4  11       79.15       71.29      1.25 o
   3   4  11       37.99       40.14      0.87 o
   4   4  11       56.53       54.18      1.40 o
   5   4  11       41.66       39.60      1.33 o
   6   4  11       45.47       42.15      1.34 o
   7   4  11        1.60        4.85      0.86 o
   8   4  11       40.75       51.46      2.97 o
  -7   5  11        3.76        4.38      1.56 o
  -6   5  11        1.48        1.99      0.75 o
  -5   5  11        0.24        0.08      0.64 o
  -4   5  11        0.81        0.91      0.37 o
  -3   5  11      200.65      190.95      3.27 o
  -2   5  11      229.11      217.76      3.66 o
  -1   5  11        2.81        1.75      0.30 o
   0   5  11        8.25        8.14      0.44 o
   1   5  11       94.44       94.27      1.67 o
   2   5  11       36.62       26.97      0.82 o
   3   5  11       26.48       25.58      0.69 o
   4   5  11        0.85        0.22      0.41 o
   5   5  11        3.06        3.89      0.46 o
   6   5  11        0.20       -0.12      0.33 o
   7   5  11       63.74       67.78      2.52 o
   8   5  11        6.29        6.10      1.25 o
  -6   6  11        4.45        4.50      0.94 o
  -5   6  11       10.14       14.19      1.33 o
  -4   6  11        1.28        1.11      0.38 o
  -3   6  11        0.76        0.31      0.36 o
  -2   6  11       23.59       27.35      0.97 o
  -1   6  11      224.70      208.42      5.00 o
   0   6  11        1.49        0.98      0.30 o
   1   6  11      127.73      132.07      2.15 o
   2   6  11      490.93      480.92      6.07 o
   3   6  11      413.16      397.36      5.02 o
   4   6  11        9.34        6.57      0.50 o
   5   6  11       31.40       32.84      1.00 o
   6   6  11       26.94       24.15      0.87 o
   7   6  11        0.96        0.35      0.41 o
   8   6  11       24.16       29.40      2.19 o
  -6   7  11       15.33       14.86      2.03 o
  -5   7  11        0.59       -0.39      0.66 o
  -4   7  11       11.85       15.13      0.83 o
  -3   7  11        9.71       11.18      0.70 o
  -2   7  11        4.06        2.79      0.56 o
  -1   7  11       85.67       87.77      1.85 o
   0   7  11       17.78       13.26      0.72 o
   1   7  11       18.38       21.90      0.64 o
   2   7  11       92.30       97.49      1.57 o
   3   7  11       19.85       17.86      0.67 o
   4   7  11        4.62        3.61      0.44 o
   5   7  11        3.62        3.34      0.45 o
   6   7  11       89.02       85.42      1.81 o
   7   7  11       13.20       12.54      0.71 o
   8   7  11        0.00       -0.16      0.94 o
   9   7  11        6.02        7.19      1.41 o
  -5   8  11        6.44        5.63      1.56 o
  -4   8  11       14.03       16.74      0.91 o
  -3   8  11       15.97       18.54      0.83 o
  -2   8  11        1.80        0.60      0.42 o
  -1   8  11        3.83        4.63      0.52 o
   0   8  11       40.19       45.91      0.98 o
   1   8  11       14.51       10.71      0.49 o
   2   8  11       29.81       26.02      0.79 o
   3   8  11       34.27       34.21      0.89 o
   4   8  11      163.27      145.74      2.71 o
   5   8  11        8.47        6.10      0.56 o
   6   8  11       78.55       76.49      2.15 o
   7   8  11       35.97       41.68      1.32 o
   8   8  11        0.00        0.63      0.94 o
   9   8  11        5.27        4.38      1.25 o
  -4   9  11        0.00        0.43      0.70 o
  -3   9  11       10.03       13.67      0.89 o
  -2   9  11       12.04       14.24      1.07 o
  -1   9  11       39.19       45.66      1.30 o
   0   9  11        3.20        1.26      0.33 o
   1   9  11       11.23        9.29      0.50 o
   2   9  11       29.67       24.68      0.81 o
   3   9  11        1.74        0.40      0.31 o
   4   9  11       37.63       34.89      1.47 o
   5   9  11        6.39        4.02      0.50 o
   6   9  11       48.85       51.32      1.70 o
   7   9  11        6.68        7.62      0.68 o
   8   9  11        1.54        0.31      0.94 o
  -3  10  11       12.93       12.68      1.04 o
  -2  10  11        3.79        4.40      0.66 o
  -1  10  11       16.69       20.20      1.31 o
   0  10  11       72.29       76.23      4.61 o
   1  10  11        1.48        1.17      0.36 o
   2  10  11       19.12       20.65      0.76 o
   3  10  11       53.55       57.06      1.25 o
   4  10  11        1.06        2.72      0.47 o
   5  10  11      192.47      195.67      5.80 o
   6  10  11       33.62       35.62      1.17 o
   7  10  11       20.05       21.38      1.00 o
   8  10  11       37.69       41.45      2.66 o
  -2  11  11        1.25        0.16      0.94 o
  -1  11  11        0.54        0.31      0.94 o
   0  11  11       12.02       16.62      1.31 o
   1  11  11       10.97       11.54      0.75 o
   2  11  11        1.19        1.93      0.62 o
   3  11  11        1.05        0.93      0.42 o
   4  11  11        0.69        0.93      0.64 o
   5  11  11        6.72        6.75      0.85 o
   6  11  11        2.90        3.45      0.66 o
   7  11  11        0.10       -0.38      0.52 o
   8  11  11        0.68        0.47      0.94 o
   0  12  11       20.44       23.62      2.03 o
   1  12  11       38.32       46.10      2.04 o
   2  12  11      122.44      146.01      4.77 o
   3  12  11        8.41        7.30      1.02 o
   4  12  11        7.73       10.32      1.41 o
   5  12  11        1.91        2.19      0.94 o
   6  12  11       12.60       14.67      1.16 o
   7  12  11       11.91        8.09      0.90 o
   2  13  11        5.96        8.45      1.11 o
   3  13  11        4.54        6.88      1.41 o
   4  13  11        0.09       -0.31      0.94 o
   5  13  11       24.33       24.71      2.19 o
  -5  -5  12        5.21        1.96      1.00 o
  -4  -5  12       48.35       50.93      2.60 o
  -3  -5  12      115.67      118.91      3.87 o
  -2  -5  12       17.48       15.87      1.47 o
  -1  -5  12       11.12       11.41      2.50 o
  -6  -4  12       22.66       23.73      3.60 o
  -5  -4  12        2.97        4.09      1.05 o
  -4  -4  12       11.97        8.60      1.27 o
  -3  -4  12       22.19       23.47      1.36 o
  -2  -4  12       14.82       16.11      1.47 o
  -1  -4  12        1.19        1.73      1.72 o
   0  -4  12        2.85        2.24      0.69 o
   1  -4  12       19.05       19.91      1.87 o
  -7  -3  12        2.92        5.02      1.41 o
  -6  -3  12        0.06       -0.38      0.82 o
  -5  -3  12        5.67        5.11      1.05 o
  -4  -3  12        0.81        0.11      0.56 o
  -3  -3  12       17.05       14.46      1.43 o
  -2  -3  12       78.26       78.55      5.40 o
  -1  -3  12      132.52      134.67      3.10 o
   0  -3  12      110.85      112.89      2.89 o
   1  -3  12        5.88        4.23      0.71 o
   2  -3  12       13.27       15.96      1.96 o
   3  -3  12        0.46       -0.68      0.68 o
  -7  -2  12        0.01       -0.03      1.33 o
  -6  -2  12        1.05        0.66      0.71 o
  -5  -2  12        1.97        1.76      0.41 o
  -4  -2  12        2.09        2.77      0.57 o
  -3  -2  12       51.56       43.62      2.06 o
  -2  -2  12        1.95        2.06      0.52 o
  -1  -2  12        0.63        2.00      0.38 o
   0  -2  12        0.14       -0.18      0.40 o
   1  -2  12        1.78        2.47      0.49 o
   2  -2  12        3.19        3.66      0.80 o
   3  -2  12        1.91        1.53      0.68 o
   4  -2  12       10.66       13.79      1.18 o
  -7  -1  12       21.50       21.90      1.58 o
  -6  -1  12       25.15       36.48      1.98 o
  -5  -1  12       17.03       17.89      0.86 o
  -4  -1  12       10.52       13.26      0.89 o
  -3  -1  12       83.35       76.69      2.70 o
  -2  -1  12        7.45        9.17      0.76 o
  -1  -1  12       65.10       67.51      1.31 o
   0  -1  12      226.34      227.11      3.48 o
   1  -1  12       94.67       99.11      1.88 o
   2  -1  12       33.76       35.17      1.12 o
   3  -1  12        4.47        4.25      1.09 o
   4  -1  12       16.40       19.97      1.42 o
   5  -1  12       42.59       53.85      2.97 o
  -8   0  12        0.74        1.56      1.56 o
  -7   0  12        3.64        6.41      1.72 o
  -6   0  12        0.45        0.63      1.09 o
  -5   0  12       63.16       72.42      4.07 o
  -4   0  12        7.38        7.07      0.59 o
  -3   0  12        9.26        6.94      0.68 o
  -2   0  12        0.07        0.93      0.47 o
  -1   0  12        0.00       -0.28      0.28 o
   0   0  12       34.57       38.04      1.01 o
   1   0  12        0.86        2.01      0.37 o
   2   0  12       64.36       64.99      1.99 o
   3   0  12        0.71        0.73      0.54 o
   4   0  12        0.02       -0.42      0.42 o
   5   0  12       16.67       16.85      0.91 o
  -7   1  12        0.44        0.63      1.25 o
  -6   1  12      107.24      129.66      5.94 o
  -5   1  12       32.42       36.91      2.82 o
  -4   1  12        3.88        0.56      0.41 o
  -3   1  12       12.77       10.34      1.88 o
  -2   1  12       36.71       38.29      1.48 o
  -1   1  12      263.27      252.95      4.07 o
   0   1  12       13.44       11.50      0.55 o
   1   1  12       17.77       22.76      0.82 o
   2   1  12      158.85      157.17      2.35 o
   3   1  12       15.90       15.68      0.71 o
   4   1  12        0.24       -0.13      0.46 o
   5   1  12        9.89       12.44      0.95 o
   6   1  12        2.84        4.17      0.57 o
  -7   2  12        3.00        3.75      1.56 o
  -6   2  12        3.79        8.29      1.72 o
  -5   2  12        0.02        0.47      1.09 o
  -4   2  12        1.87        2.48      0.42 o
  -3   2  12        9.53        4.28      0.80 o
  -2   2  12        1.04        1.64      1.17 o
  -1   2  12        2.13       -0.06      0.63 o
   0   2  12       37.57       37.99      1.14 o
   1   2  12        8.94        9.13      0.80 o
   2   2  12      108.63      108.82      1.63 o
   3   2  12        3.01        4.16      0.47 o
   4   2  12       21.41       24.79      0.89 o
   5   2  12        1.75        1.68      0.50 o
   6   2  12        8.05        9.88      0.73 o
   7   2  12       14.01       16.74      1.35 o
  -7   3  12        9.02        7.98      1.88 o
  -6   3  12       20.20       17.99      2.19 o
  -5   3  12      110.19      107.61      5.16 o
  -4   3  12        1.31        0.24      0.53 o
  -3   3  12       25.35       29.64      1.24 o
  -2   3  12       88.12       94.72      2.23 o
  -1   3  12      447.29      440.18      6.75 o
   0   3  12      141.92      143.59      2.33 o
   1   3  12      268.83      262.69      3.85 o
   2   3  12       10.44       11.70      0.53 o
   3   3  12       17.79       19.53      0.64 o
   4   3  12        0.80        0.54      0.36 o
   5   3  12        3.51        1.92      0.44 o
   6   3  12       40.28       52.52      1.47 o
   7   3  12        6.57        7.82      1.49 o
  -7   4  12        0.00       -0.47      1.41 o
  -6   4  12        3.24        6.88      1.56 o
  -5   4  12       16.29       18.77      2.03 o
  -4   4  12       20.87       24.12      0.99 o
  -3   4  12       21.24       19.68      0.81 o
  -2   4  12        0.33       -0.34      0.34 o
  -1   4  12       28.66       24.63      0.74 o
   0   4  12      247.73      237.60      3.50 o
   1   4  12       26.43       24.03      0.77 o
   2   4  12      197.36      194.07      2.73 o
   3   4  12        6.96        6.88      0.40 o
   4   4  12       99.87      104.55      1.93 o
   5   4  12      127.28      138.56      2.41 o
   6   4  12        7.64       11.47      1.21 o
   7   4  12       25.06       28.26      1.18 o
  -6   5  12        7.37        6.57      1.56 o
  -5   5  12        0.78        1.25      1.25 o
  -4   5  12       81.02       78.29      1.96 o
  -3   5  12       69.37       71.79      1.60 o
  -2   5  12      130.43      137.46      2.55 o
  -1   5  12       16.27       12.21      0.95 o
   0   5  12       10.21        9.15      0.49 o
   1   5  12      141.17      136.05      2.23 o
   2   5  12      304.43      290.08      3.82 o
   3   5  12        0.09       -0.36      0.36 o
   4   5  12       35.15       41.81      1.10 o
   5   5  12        0.59       -0.13      0.37 o
   6   5  12        0.02       -0.36      0.38 o
   7   5  12        0.31        0.54      0.49 o
   8   5  12        5.00        5.94      1.41 o
  -6   6  12        0.35        0.94      1.25 o
  -5   6  12        0.55        1.50      1.56 o
  -4   6  12        0.14        0.20      0.42 o
  -3   6  12        7.96        9.17      0.61 o
  -2   6  12        0.43        0.70      0.37 o
  -1   6  12       69.54       66.87      1.90 o
   0   6  12       12.24        7.71      0.44 o
   1   6  12       50.85       41.15      1.00 o
   2   6  12       18.56       20.96      0.69 o
   3   6  12       38.52       38.70      1.08 o
   4   6  12       20.07       18.89      0.82 o
   5   6  12        0.71        1.01      0.41 o
   6   6  12       19.32       22.78      0.92 o
   7   6  12        6.98        8.78      0.73 o
   8   6  12        1.83        1.72      1.09 o
  -5   7  12        7.69        8.33      1.09 o
  -4   7  12        1.86        2.08      0.82 o
  -3   7  12       31.29       35.23      1.10 o
  -2   7  12       84.43       74.93      1.70 o
  -1   7  12        4.25        3.68      0.47 o
   0   7  12       87.85      105.52      1.70 o
   1   7  12       68.19       67.68      1.25 o
   2   7  12       47.32       36.05      1.04 o
   3   7  12      234.19      223.78      3.35 o
   4   7  12      103.74       94.98      1.99 o
   5   7  12       12.42       11.11      0.66 o
   6   7  12       36.78       41.25      1.21 o
   7   7  12        5.66        9.24      0.71 o
   8   7  12        9.72       11.11      1.56 o
  -4   8  12        0.59        1.20      0.49 o
  -3   8  12        2.09        2.59      0.55 o
  -2   8  12        1.51        1.34      0.45 o
  -1   8  12        0.06       -0.28      0.39 o
   0   8  12        5.04        5.79      0.41 o
   1   8  12       39.39       41.25      1.04 o
   2   8  12        4.58        6.08      0.48 o
   3   8  12       91.56       83.98      1.59 o
   4   8  12        3.61        2.16      0.44 o
   5   8  12        0.10       -0.35      0.35 o
   6   8  12       27.91       28.78      1.06 o
   7   8  12       17.07       15.69      0.91 o
   8   8  12        3.75        6.73      1.41 o
  -4   9  12        4.64        6.10      1.41 o
  -3   9  12        0.88        1.00      0.65 o
  -2   9  12        2.20        1.54      0.55 o
  -1   9  12       93.36       92.00      3.46 o
   0   9  12       22.49       23.39      1.09 o
   1   9  12        1.79        3.42      0.42 o
   2   9  12       38.16       40.10      1.06 o
   3   9  12       59.89       67.05      1.39 o
   4   9  12        4.33        1.71      0.44 o
   5   9  12        3.63        0.83      0.46 o
   6   9  12        0.39       -0.40      0.40 o
   7   9  12       70.10       78.25      2.33 o
   8   9  12        0.61        1.41      1.09 o
  -3  10  12        0.06        1.56      1.25 o
  -2  10  12       14.28       14.44      1.41 o
  -1  10  12       42.35       49.97      3.21 o
   0  10  12        3.29        3.61      1.17 o
   1  10  12       22.54       25.92      1.35 o
   2  10  12        7.50        6.62      0.60 o
   3  10  12        0.25        0.07      0.41 o
   4  10  12        7.63        8.21      0.98 o
   5  10  12       71.03       73.46      2.06 o
   6  10  12        0.35       -0.20      0.53 o
   7  10  12        2.23        1.92      0.64 o
   8  10  12        1.32        0.00      0.94 o
  -1  11  12        0.71        0.31      0.94 o
   0  11  12       44.61       56.15      2.97 o
   1  11  12       90.08       91.16      2.46 o
   2  11  12        0.88       -0.03      0.59 o
   3  11  12        7.09        6.26      0.59 o
   4  11  12        0.11       -0.29      0.64 o
   5  11  12        2.93        1.88      0.94 o
   6  11  12       14.14       12.31      1.33 o
   7  11  12       19.10       20.61      1.24 o
   0  12  12        0.49        0.63      0.94 o
   1  12  12        0.90        1.02      0.77 o
   2  12  12       18.33       19.01      1.38 o
   3  12  12        1.36        0.65      0.71 o
   4  12  12       21.72       18.46      1.88 o
   5  12  12       10.88        9.85      1.41 o
   6  12  12        0.01        0.78      0.94 o
  -5  -4  13        2.94        3.29      1.17 o
  -4  -4  13        4.45        6.24      1.41 o
  -3  -4  13        0.00        0.18      2.11 o
  -2  -4  13        0.01       -0.41      0.94 o
  -1  -4  13        3.74        5.60      1.16 o
  -6  -3  13       16.66       18.15      1.58 o
  -5  -3  13        0.14       -0.03      0.82 o
  -4  -3  13        1.46        0.71      1.25 o
  -3  -3  13        3.80        4.60      1.09 o
  -2  -3  13       25.33       25.81      1.73 o
  -1  -3  13       12.51        9.58      1.20 o
   0  -3  13       67.86       75.50      2.34 o
   1  -3  13       13.47       16.70      1.15 o
  -6  -2  13        2.22        0.52      0.82 o
  -5  -2  13       20.02       22.35      1.07 o
  -4  -2  13       12.57        8.47      1.20 o
  -3  -2  13       18.71       17.42      1.49 o
  -2  -2  13        9.48        7.96      1.88 o
  -1  -2  13        2.79        3.08      1.41 o
   0  -2  13        8.33        8.71      0.87 o
   1  -2  13        5.54        6.65      0.82 o
   2  -2  13        2.67        1.47      0.78 o
  -7  -1  13       88.19      117.15      5.94 o
  -6  -1  13        0.01       -0.45      1.72 o
  -5  -1  13        0.69        0.65      0.70 o
  -4  -1  13        2.00        0.62      0.55 o
  -3  -1  13        3.87        3.97      0.66 o
  -2  -1  13        7.20        5.73      1.56 o
  -1  -1  13        6.79        6.81      0.98 o
   0  -1  13       53.45       60.07      1.56 o
   1  -1  13       10.73        8.35      0.85 o
   2  -1  13        0.01       -0.32      0.66 o
   3  -1  13        3.75        2.79      0.78 o
   4  -1  13        2.67        2.19      1.72 o
  -7   0  13        0.38        2.50      1.41 o
  -6   0  13        1.51        4.38      1.56 o
  -5   0  13        0.89        0.74      0.51 o
  -4   0  13        7.52        7.46      1.13 o
  -3   0  13        0.00        0.03      0.45 o
  -2   0  13       22.91       22.57      1.12 o
  -1   0  13        3.85        2.25      0.66 o
   0   0  13       19.48       22.42      0.79 o
   1   0  13        2.34        0.70      0.44 o
   2   0  13        1.90        2.73      0.51 o
   3   0  13        5.87        4.37      0.94 o
   4   0  13        0.00       -0.05      0.86 o
  -7   1  13       13.91       17.83      2.35 o
  -6   1  13       46.89       46.92      3.44 o
  -5   1  13        2.62        2.19      1.25 o
  -4   1  13       18.37       22.40      0.99 o
  -3   1  13        0.45       -0.46      0.46 o
  -2   1  13       32.66       27.76      2.08 o
  -1   1  13       40.07       37.55      1.09 o
   0   1  13       12.88       10.57      0.61 o
   1   1  13       18.67       17.86      0.73 o
   2   1  13        3.09        4.07      0.51 o
   3   1  13        1.56        1.74      0.68 o
   4   1  13        5.83        6.48      0.77 o
   5   1  13        7.51        7.69      0.70 o
  -7   2  13       12.70       12.04      2.03 o
  -6   2  13        0.20        0.00      1.25 o
  -5   2  13        1.68        4.69      1.56 o
  -4   2  13        0.02       -0.43      0.67 o
  -3   2  13        0.05       -0.06      0.40 o
  -2   2  13        9.70       11.71      0.92 o
  -1   2  13       22.83       21.46      0.83 o
   0   2  13        8.75        7.22      0.53 o
   1   2  13        0.16        0.21      0.34 o
   2   2  13       39.23       38.18      1.24 o
   3   2  13       28.40       30.30      1.28 o
   4   2  13        0.03       -0.42      0.45 o
   5   2  13        1.08        0.43      0.49 o
   6   2  13       16.86       22.04      1.13 o
  -6   3  13        4.46        4.07      1.56 o
  -5   3  13       13.65       16.74      2.03 o
  -4   3  13       90.22       92.94      2.19 o
  -3   3  13       15.56        9.78      0.71 o
  -2   3  13       10.05        8.82      0.90 o
  -1   3  13       70.84       59.05      3.05 o
   0   3  13       63.35       59.09      1.23 o
   1   3  13        0.00       -0.19      0.31 o
   2   3  13       96.19       91.91      1.71 o
   3   3  13       54.74       59.54      1.55 o
   4   3  13       20.63       22.38      0.99 o
   5   3  13        3.16        2.08      0.51 o
   6   3  13        1.57        0.92      0.51 o
  -6   4  13        5.80       10.01      1.88 o
  -5   4  13       19.81       19.24      2.19 o
  -4   4  13        0.00       -0.36      0.36 o
  -3   4  13       10.60        7.05      0.64 o
  -2   4  13        1.33        1.96      0.44 o
  -1   4  13      181.68      170.50      3.57 o
   0   4  13        0.66        0.49      0.42 o
   1   4  13        5.65        6.06      0.44 o
   2   4  13        3.18        3.48      0.68 o
   3   4  13       38.40       38.94      0.91 o
   4   4  13       35.78       35.32      1.06 o
   5   4  13        0.02       -0.43      0.43 o
   6   4  13        0.56        0.12      0.55 o
   7   4  13        2.31        2.82      0.56 o
  -6   5  13        0.50        0.63      1.25 o
  -5   5  13        3.64        6.57      1.56 o
  -4   5  13        7.74        7.16      0.59 o
  -3   5  13       17.73       18.34      0.82 o
  -2   5  13       17.44       19.19      0.83 o
  -1   5  13        1.23        0.62      0.45 o
   0   5  13       14.72       13.88      0.60 o
   1   5  13       53.48       39.89      0.99 o
   2   5  13        2.19        0.91      0.33 o
   3   5  13       11.28        8.85      0.45 o
   4   5  13       58.01       58.93      1.50 o
   5   5  13        9.71       10.60      0.70 o
   6   5  13        8.12       10.50      0.80 o
   7   5  13       37.83       41.86      3.13 o
  -5   6  13        1.86        0.94      1.25 o
  -4   6  13        9.87        8.55      0.71 o
  -3   6  13       44.73       43.89      1.26 o
  -2   6  13        8.14       10.18      0.74 o
  -1   6  13        1.59        2.78      0.47 o
   0   6  13        0.07       -0.15      0.28 o
   1   6  13        0.02       -0.30      0.30 o
   2   6  13        2.25        1.87      0.36 o
   3   6  13        6.06        5.90      0.49 o
   4   6  13        4.49        4.63      0.50 o
   5   6  13        0.83        1.24      0.44 o
   6   6  13        3.07        2.07      0.57 o
   7   6  13        2.62        2.77      0.94 o
  -5   7  13       10.27        9.70      1.88 o
  -4   7  13       11.26       13.20      0.83 o
  -3   7  13        0.05        0.45      0.46 o
  -2   7  13       36.21       37.97      1.19 o
  -1   7  13       13.10       13.27      0.81 o
   0   7  13        4.19        5.60      0.43 o
   1   7  13       33.46       38.24      0.92 o
   2   7  13        3.01        2.99      0.50 o
   3   7  13        1.88        1.62      0.39 o
   4   7  13       82.43       80.33      1.83 o
   5   7  13       19.39       17.98      0.85 o
   6   7  13        1.29        1.29      0.65 o
   7   7  13       52.65       61.24      3.28 o
  -4   8  13        1.31        1.45      0.54 o
  -3   8  13        1.98        3.11      0.60 o
  -2   8  13       15.33       13.57      0.89 o
  -1   8  13        8.06        8.91      0.96 o
   0   8  13        0.59        0.45      0.35 o
   1   8  13        1.62        0.61      0.35 o
   2   8  13        2.16        2.99      0.41 o
   3   8  13        0.25       -0.28      0.37 o
   4   8  13       10.42       10.87      0.83 o
   5   8  13        1.50        0.27      0.53 o
   6   8  13       42.42       44.27      1.54 o
   7   8  13       47.27       55.75      1.95 o
  -3   9  13        3.81        3.76      0.78 o
  -2   9  13        2.39        4.84      0.74 o
  -1   9  13        1.37        1.81      0.60 o
   0   9  13       25.16       25.40      1.56 o
   1   9  13       19.19       22.04      0.92 o
   2   9  13        4.28        2.36      0.49 o
   3   9  13       38.75       41.30      1.22 o
   4   9  13        0.15       -0.29      0.78 o
   5   9  13       12.17       11.84      0.91 o
   6   9  13        5.22        5.89      0.75 o
   7   9  13       24.80       27.77      1.64 o
  -2  10  13        2.31        0.78      0.94 o
  -1  10  13        0.18       -0.63      0.78 o
   0  10  13       21.14       26.24      1.65 o
   1  10  13        8.54        7.47      0.84 o
   2  10  13        0.04       -0.45      0.45 o
   3  10  13       30.27       34.84      1.21 o
   4  10  13        3.08        0.71      1.09 o
   5  10  13        4.15        4.07      1.09 o
   6  10  13        2.32        1.00      0.71 o
   7  10  13        7.26        9.28      0.90 o
   0  11  13        0.21        0.16      0.94 o
   1  11  13       59.99       64.21      2.43 o
   2  11  13       11.92       10.36      2.03 o
   3  11  13        0.52       -0.46      0.60 o
   4  11  13       28.37       32.22      2.35 o
   5  11  13        3.82        3.28      1.09 o
   6  11  13       10.89        9.23      1.25 o
   2  12  13       20.63       27.80      2.27 o
   3  12  13        1.99        1.41      1.09 o
   4  12  13        4.76        4.85      1.25 o
   5  12  13        0.38        0.78      0.94 o
  -3  -3  14       13.27       14.08      2.35 o
  -2  -3  14       11.99       10.35      1.27 o
  -1  -3  14       11.13       11.89      2.19 o
  -5  -2  14        5.88        5.14      1.36 o
  -4  -2  14        4.48        6.26      1.20 o
  -3  -2  14        4.23        2.97      1.56 o
  -2  -2  14       11.72        9.54      1.88 o
  -1  -2  14        3.48        2.60      0.94 o
   0  -2  14        0.01       -0.57      0.64 o
   1  -2  14        2.69        2.12      0.73 o
  -5  -1  14        6.62        7.23      0.66 o
  -4  -1  14        1.01       -0.17      0.82 o
  -3  -1  14       19.96       19.93      1.60 o
  -2  -1  14        2.09        1.25      1.41 o
  -1  -1  14        0.63        1.63      1.64 o
   0  -1  14        0.86        1.04      0.59 o
   1  -1  14        0.30       -0.53      0.53 o
   2  -1  14        1.73        1.96      0.94 o
  -6   0  14       10.29        9.84      1.24 o
  -5   0  14       33.22       36.51      1.72 o
  -4   0  14        0.09       -0.70      0.77 o
  -3   0  14       22.49       19.55      1.72 o
  -2   0  14        9.66       12.20      1.88 o
  -1   0  14        0.04       -0.31      1.09 o
   0   0  14        1.41        1.85      0.48 o
   1   0  14        0.02        0.09      0.54 o
   2   0  14        4.35        4.13      0.76 o
   3   0  14        5.18        5.12      0.92 o
  -6   1  14        4.16        3.13      1.56 o
  -5   1  14        3.96        2.93      0.45 o
  -4   1  14        2.10        2.06      0.43 o
  -3   1  14       56.80       58.26      3.75 o
  -2   1  14        9.02        7.36      1.11 o
  -1   1  14       18.23       18.77      2.19 o
   0   1  14        1.45        1.60      0.54 o
   1   1  14       33.11       30.03      1.37 o
   2   1  14        1.00        0.87      0.42 o
   3   1  14        1.45        0.48      1.33 o
   4   1  14        2.94        3.83      0.82 o
  -6   2  14        0.32        1.56      1.41 o
  -5   2  14        0.47        2.35      1.41 o
  -4   2  14        0.04       -0.15      0.45 o
  -3   2  14        0.00       -0.02      0.45 o
  -2   2  14        0.47       -0.39      0.53 o
  -1   2  14        2.46        2.35      1.09 o
   0   2  14        2.68        2.01      0.56 o
   1   2  14        0.26       -0.10      0.64 o
   2   2  14        1.41        1.30      0.46 o
   3   2  14        0.24        0.16      0.64 o
   4   2  14        4.77        4.35      0.86 o
   5   2  14        0.00       -0.59      0.60 o
  -6   3  14        1.59        0.47      1.25 o
  -5   3  14        8.48        7.04      1.72 o
  -4   3  14        1.27        0.90      0.46 o
  -3   3  14       11.82       13.70      0.84 o
  -2   3  14       11.86       13.56      1.04 o
  -1   3  14        7.51        8.07      2.03 o
   0   3  14       42.23       41.98      1.47 o
   1   3  14        3.32        3.10      0.47 o
   2   3  14        0.65        1.06      0.40 o
   3   3  14       17.16       16.76      1.00 o
   4   3  14       19.20       20.68      1.13 o
   5   3  14        0.48        0.63      0.57 o
  -5   4  14        3.73        4.22      1.56 o
  -4   4  14        3.70        2.40      0.55 o
  -3   4  14       21.35       18.38      0.97 o
  -2   4  14        4.43        2.03      0.57 o
  -1   4  14       14.78       15.05      1.25 o
   0   4  14        6.68        6.10      0.45 o
   1   4  14       26.27       25.50      0.85 o
   2   4  14        4.56        3.95      0.49 o
   3   4  14       35.57       37.32      1.42 o
   4   4  14        9.63       10.80      0.89 o
   5   4  14        5.96        6.23      1.04 o
   6   4  14       15.73       14.86      1.09 o
  -5   5  14        1.29        1.88      1.41 o
  -4   5  14        0.84        0.65      1.22 o
  -3   5  14        0.66        0.73      0.49 o
  -2   5  14       22.82       20.13      1.01 o
  -1   5  14        2.64        0.90      0.46 o
   0   5  14        0.15        0.13      0.31 o
   1   5  14      141.97      133.87      2.28 o
   2   5  14        4.98        5.30      0.55 o
   3   5  14        5.24        5.14      0.74 o
   4   5  14       45.81       48.06      1.91 o
   5   5  14        6.89        5.38      0.71 o
   6   5  14        1.30        1.08      0.66 o
  -4   6  14        0.75        0.41      0.54 o
  -3   6  14       15.69       15.55      1.16 o
  -2   6  14       19.08       16.80      1.23 o
  -1   6  14        1.12        0.88      0.64 o
   0   6  14       13.15       10.41      0.59 o
   1   6  14       24.70       26.64      0.87 o
   2   6  14       14.16       14.40      0.75 o
   3   6  14        3.35        3.19      0.71 o
   4   6  14       30.01       34.43      2.11 o
   5   6  14       34.99       43.31      1.54 o
   6   6  14        0.03       -0.48      0.64 o
  -4   7  14        3.49        2.49      0.78 o
  -3   7  14        5.46        5.74      0.66 o
  -2   7  14       15.82       14.63      1.20 o
  -1   7  14        2.37        3.00      0.69 o
   0   7  14        0.70        0.64      0.41 o
   1   7  14        0.09        0.15      0.36 o
   2   7  14        5.96        4.60      0.57 o
   3   7  14        3.28        8.50      1.93 o
   4   7  14        5.56        4.97      0.78 o
   5   7  14        6.68        4.90      0.71 o
   6   7  14       91.98      112.03      3.23 o
  -3   8  14        9.63        9.28      0.80 o
  -2   8  14        7.71        5.35      0.97 o
  -1   8  14       17.27       18.80      1.39 o
   0   8  14        0.07        0.21      0.54 o
   1   8  14        0.21        0.26      0.44 o
   2   8  14        9.76        7.46      0.76 o
   3   8  14        8.57        6.24      0.62 o
   4   8  14        8.92        5.39      0.86 o
   5   8  14        2.52        3.38      0.75 o
   6   8  14       89.67      100.61      3.00 o
  -2   9  14        0.17        0.18      0.75 o
  -1   9  14        2.56        1.34      0.75 o
   0   9  14       13.14        9.31      1.09 o
   1   9  14       16.41       18.43      1.08 o
   2   9  14       30.98       28.16      1.32 o
   3   9  14        0.10        0.03      0.53 o
   4   9  14        0.28        0.33      0.64 o
   5   9  14        0.44        1.25      0.78 o
   6   9  14        3.29        4.28      0.78 o
  -1  10  14        2.46        3.91      1.09 o
   0  10  14        6.56        6.88      1.41 o
   1  10  14       19.81       21.09      1.96 o
   2  10  14        5.01        4.61      0.79 o
   3  10  14        1.21        2.66      1.09 o
   4  10  14        1.32        0.78      0.94 o
   5  10  14        1.69        2.03      0.94 o
   6  10  14        9.32       12.51      1.41 o
   1  11  14        5.91        3.75      0.94 o
   2  11  14        2.61        3.69      0.88 o
   3  11  14        7.61        8.13      1.41 o
   4  11  14       13.38        9.70      1.41 o
   5  11  14        0.47        0.16      0.94 o
  -3  -1  15        0.62        0.63      1.41 o
  -2  -1  15        2.36        2.35      1.41 o
  -1  -1  15        1.98        1.56      1.56 o
   0  -1  15        4.61        4.02      0.82 o
  -4   0  15        5.47        9.67      0.84 o
  -3   0  15        1.59       -0.63      1.25 o
  -2   0  15       20.11       17.83      2.35 o
  -1   0  15        0.57       -0.47      1.25 o
   0   0  15        0.02        0.81      1.02 o
   1   0  15        1.63        2.14      0.68 o
  -5   1  15        1.15        0.63      0.41 o
  -4   1  15        4.18        3.60      0.68 o
  -3   1  15        3.28        0.47      0.88 o
  -2   1  15        0.28       -0.94      1.09 o
  -1   1  15       11.37       12.36      1.88 o
   0   1  15        0.00       -0.25      1.41 o
   1   1  15       13.71       15.31      1.08 o
   2   1  15        1.32        2.29      0.69 o
   3   1  15        0.58        0.94      1.56 o
  -5   2  15       10.66       15.02      2.35 o
  -4   2  15        0.56        0.47      1.02 o
  -3   2  15        0.20        0.69      0.53 o
  -2   2  15        0.54        1.88      1.25 o
  -1   2  15       27.65       30.50      2.82 o
   0   2  15       22.80       31.22      1.27 o
   1   2  15        4.35        4.25      0.86 o
   2   2  15        5.67        4.11      0.76 o
   3   2  15       46.39       46.33      3.68 o
  -5   3  15        0.34        0.47      1.25 o
  -4   3  15        2.61        2.38      0.70 o
  -3   3  15       14.04       10.84      1.04 o
  -2   3  15       10.11       12.83      1.88 o
  -1   3  15        0.00        0.00      1.09 o
   0   3  15       12.01       11.26      0.77 o
   1   3  15        2.31        1.70      0.75 o
   2   3  15        2.77        3.17      1.96 o
   3   3  15        8.70       10.18      1.09 o
   4   3  15        1.28        2.06      0.78 o
  -4   4  15        4.34        4.30      1.33 o
  -3   4  15        6.58        6.16      0.94 o
  -2   4  15       22.92       22.53      2.97 o
  -1   4  15      111.33      104.48      5.01 o
   0   4  15       16.36       13.43      0.84 o
   1   4  15        1.71        0.85      0.75 o
   2   4  15       16.97       17.53      1.24 o
   3   4  15       20.58       23.03      1.22 o
   4   4  15        1.88        2.64      0.71 o
  -4   5  15        0.43        0.05      0.56 o
  -3   5  15        6.56        7.81      0.92 o
  -2   5  15        0.52        0.30      0.66 o
  -1   5  15       16.55       19.21      1.80 o
   0   5  15       37.00       41.91      1.68 o
   1   5  15        0.07       -0.22      0.51 o
   2   5  15        1.53        1.02      0.60 o
   3   5  15       73.68       83.79      3.88 o
   4   5  15       17.32       24.58      2.42 o
   5   5  15       38.04       44.58      2.50 o
  -4   6  15        9.14        8.45      1.72 o
  -3   6  15        5.03        3.36      0.86 o
  -2   6  15        3.62        3.68      0.86 o
  -1   6  15        0.07       -0.28      0.71 o
   0   6  15       13.73       12.29      0.89 o
   1   6  15        0.86        1.04      0.60 o
   2   6  15        1.82        0.25      0.64 o
   3   6  15        2.08        1.96      1.33 o
   4   6  15       29.50       31.18      1.69 o
   5   6  15        1.76        2.50      0.94 o
  -3   7  15       20.18       19.71      2.58 o
  -2   7  15        0.00        0.73      0.66 o
  -1   7  15       21.59       28.00      1.28 o
   0   7  15        1.27        2.30      0.76 o
   1   7  15        0.16       -0.14      0.48 o
   2   7  15        0.45       -0.51      0.60 o
   3   7  15        5.55        5.85      1.02 o
   4   7  15        0.27       -0.10      0.63 o
   5   7  15       66.51       71.95      3.28 o
  -2   8  15        7.28        8.08      0.85 o
  -1   8  15       40.85       45.53      1.67 o
   0   8  15       21.57       23.19      1.54 o
   1   8  15        4.39        5.38      0.71 o
   2   8  15        0.00       -0.21      0.53 o
   3   8  15       24.34       20.16      1.49 o
   4   8  15        0.25        0.34      1.33 o
   5   8  15        0.01       -0.63      0.63 o
  -1   9  15       29.34       32.06      2.35 o
   0   9  15       10.32       14.32      2.50 o
   1   9  15        0.01       -0.29      0.57 o
   2   9  15        7.31        8.54      0.87 o
   3   9  15        9.82        8.45      1.25 o
   4   9  15        0.16       -0.78      0.78 o
   5   9  15        0.56        2.19      0.94 o
   1  10  15        4.78        5.32      1.00 o
   2  10  15        1.37        0.31      0.71 o
   3  10  15        4.73        5.63      1.25 o
   4  10  15        0.76        0.31      0.94 o
  -2   1  16       41.92       42.23      3.28 o
  -1   1  16        0.25       -1.25      1.25 o
   0   1  16        0.35        0.16      1.25 o
  -3   2  16        1.15       -0.08      0.66 o
  -2   2  16        1.04        1.41      1.41 o
  -1   2  16       14.87       20.18      2.35 o
   0   2  16        1.72        2.50      1.41 o
   1   2  16        8.51        8.18      1.13 o
  -3   3  16        4.76        4.27      1.17 o
  -2   3  16       39.87       39.73      3.13 o
  -1   3  16       17.42       22.84      2.35 o
   0   3  16        5.82        3.44      1.41 o
   1   3  16        1.47        2.62      1.09 o
   2   3  16        4.11        4.54      0.98 o
  -3   4  16        2.00        1.22      0.68 o
  -2   4  16       18.66       25.85      1.88 o
  -1   4  16       43.11       34.10      2.97 o
   0   4  16        0.77        0.94      1.25 o
   1   4  16        0.00        0.02      0.71 o
   2   4  16        0.55        1.27      0.75 o
   3   4  16        7.97        8.12      1.41 o
  -3   5  16        0.01        0.29      0.66 o
  -2   5  16        8.49        8.08      1.01 o
  -1   5  16       36.69       37.05      1.91 o
   0   5  16        0.35        1.56      1.25 o
   1   5  16       30.56       34.54      1.80 o
   2   5  16        5.81        5.77      0.94 o
   3   5  16        0.72        1.09      0.94 o
  -2   6  16        9.13       10.91      1.13 o
  -1   6  16        3.27        4.79      0.98 o
   0   6  16        6.46        4.78      1.02 o
   1   6  16        1.64        3.61      1.17 o
   2   6  16        0.46       -0.17      0.86 o
   3   6  16        0.16       -0.18      0.71 o
   4   6  16        5.78        3.28      1.09 o
  -1   7  16        0.59        1.28      1.80 o
   0   7  16        2.05        1.91      0.82 o
   1   7  16        0.25       -0.49      0.49 o
   2   7  16        2.79        1.96      0.82 o
   3   7  16        0.10        0.06      1.80 o
   4   7  16       21.93       21.58      1.88 o
  -1   8  16        1.62        1.41      1.09 o
   0   8  16        3.89        5.14      0.94 o
   1   8  16        1.46        1.56      0.66 o
   2   8  16        0.00        0.30      0.57 o
   3   8  16        0.23        5.63      1.25 o
   1   9  16        4.17        3.36      0.88 o
   2   9  16        0.04        0.43      0.71 o
 
